# Supplementary material for: Identification of GRB2 and GAB1 Coexpression as an Unfavorable Prognostic Factor for Hepatocellular Carcinoma by a Combination of Expression Profile and Network Analysis
Source: PLoS One. 2013 Dec 31;8(12):e85170. doi: 10.1371/journal.pone.0085170 (PMC3877332; doi:10.1371/journal.pone.0085170)
Supplement: Table S3 — Topological features of 331 candidate HCC markers. (XLSX) [file pone.0085170.s003.xlsx]

## Sheet: Network features of 331 protein
HCC-related-proteins	Degree	Node betweenness	Closeness	Coreness
ATPK_HUMAN	9	31.4265	42.0918	9
AT5F1_HUMAN	12	33.4486	41.1471	10
ATPA_HUMAN	13	71.5816	42.8016	10
COX5A_HUMAN	11	53.7133	42.0918	10
CYC_HUMAN	13	52.0198	41.0448	10
GDIB_HUMAN	12	23.8788	39.4265	11
ADRB2_HUMAN	12	63.9913	43.6508	12
ECT2_HUMAN	13	14.9341	41.1471	13
NDKB_HUMAN	13	92.8625	43.5356	13
CCNH_HUMAN	21	87.4077	43.9414	14
CDK7_HUMAN	19	50.6852	43.1373	14
ELOB_HUMAN	14	28.3923	43.7666	14
ERCC2_HUMAN	15	21.4939	42.0382	14
MAT1_HUMAN	20	98.0737	47.2779	14
RHG04_HUMAN	17	58.1228	42.362	14
TBP_HUMAN	18	52.138	43.364	14
TF2B_HUMAN	15	39.0845	44.4744	14
TF2H4_HUMAN	14	10.3566	41.8782	14
CHIN_HUMAN	19	82.5021	42.0918	15
RHOC_HUMAN	18	80.2086	42.7461	15
ARHG7_HUMAN	19	85.3315	46.5444	16
CDC42_HUMAN	21	76.6708	45.082	16
CRCM_HUMAN	18	177.817	49.9244	16
P85B_HUMAN	22	47.1259	44.2953	16
NFYA_HUMAN	17	60.7693	42.6357	17
PAK1_HUMAN	19	21.577	44.837	17
PINX1_HUMAN	20	118.153	42.4165	17
TERT_HUMAN	18	63.8274	44.6549	17
ADT2_HUMAN	23	167.514	46.2833	18
DGKE_HUMAN	18	56.9909	42.3077	18
EHMT1_HUMAN	20	38.9172	44.1176	18
ERBB2_HUMAN	23	66.0318	44.9591	18
SOS1_HUMAN	23	64.4077	45.4545	18
TBB2C_HUMAN	18	7.54627	42.0918	18
1433B_HUMAN	24	63.1195	48.0349	19
1433E_HUMAN	28	99.4593	45.0205	19
2AAA_HUMAN	25	79.4506	44.9591	19
ARF6_HUMAN	26	377.641	49.9244	19
AURKB_HUMAN	21	8.09176	43.883	19
BIRC5_HUMAN	22	24.6692	44.1176	19
BUB1_HUMAN	33	170.218	46.4789	19
BUB1B_HUMAN	23	15.0183	44.2359	19
BUB3_HUMAN	25	115.347	46.4135	19
CALM_HUMAN	20	75.5955	44.7761	19
CDC20_HUMAN	25	31.3068	44.898	19
CENPA_HUMAN	20	18.4328	43.364	19
CENPF_HUMAN	19	0	42.3077	19
CENPR_HUMAN	22	54.5723	45.4545	19
DLG4_HUMAN	22	123.859	46.4135	19
DYHC1_HUMAN	21	58.3743	42.7461	19
DYL1_HUMAN	24	73.4594	45.8333	19
ECHB_HUMAN	19	58.4118	46.0894	19
IKBA_HUMAN	22	73.1977	47.2779	19
LIS1_HUMAN	43	387.432	48.105	19
MARE1_HUMAN	36	138.007	46.875	19
MD2L1_HUMAN	30	126.356	46.9417	19
NEK2_HUMAN	23	35.6083	43.7666	19
NUDC_HUMAN	23	70.3337	44.6549	19
PK3CB_HUMAN	22	66.4443	45.5172	19
PLK1_HUMAN	40	204.252	48.0349	19
PP1G_HUMAN	22	39.0191	42.8571	19
RCC2_HUMAN	22	48.2575	45.4545	19
RHOA_HUMAN	29	162.511	46.4789	19
SEC13_HUMAN	23	49.2369	45.0205	19
SMC3_HUMAN	22	72.3605	44.2953	19
TBA1A_HUMAN	23	24.1567	44.1176	19
TBA4A_HUMAN	22	78.1664	46.2185	19
TBB5_HUMAN	29	67.1198	46.1538	19
TBG1_HUMAN	20	27.3378	42.8016	19
TTK_HUMAN	25	148.948	47.8261	19
XPO1_HUMAN	25	118.786	47.6879	19
1433G_HUMAN	37	345.517	51.0836	20
5NTC_HUMAN	22	23.6589	42.9129	20
CASP3_HUMAN	26	143.61	47.2103	20
CDC2_HUMAN	45	456.787	49.5495	20
FYN_HUMAN	26	158.423	48.105	20
HD_HUMAN	23	81.501	44.898	20
IKKB_HUMAN	25	97.7706	49.4012	20
KPCA_HUMAN	26	166.997	47.6879	20
MBL2_HUMAN	23	32.1256	44.2359	20
MK01_HUMAN	25	139.38	49.0342	20
P53_HUMAN	36	408.075	51.4821	20
PLCG2_HUMAN	25	53.9807	45.392	20
TLR9_HUMAN	22	56.8629	47.7569	20
1B42_HUMAN	32	405.287	49.2537	21
ADH6_HUMAN	22	17.6322	41.8251	21
AKT1_HUMAN	44	394.735	51.8053	21
AKT2_HUMAN	27	108.425	46.2185	21
ARSA_HUMAN	22	38.7942	46.4789	21
BIG1_HUMAN	23	65.0173	44.4744	21
EGFR_HUMAN	41	391.701	51.9685	21
GRP78_HUMAN	25	61.0376	46.6761	21
HS90A_HUMAN	47	382.211	51.2422	21
HS90B_HUMAN	32	232.768	50.9259	21
HSP7C_HUMAN	27	211.958	49.4012	21
IKKA_HUMAN	30	96.6164	49.4753	21
MK03_HUMAN	32	182.848	50.0759	21
MYC_HUMAN	41	494.291	50.9259	21
NFKB1_HUMAN	33	155.415	49.6241	21
PRKDC_HUMAN	29	225.257	49.5495	21
RAC1_HUMAN	40	257.666	47.6879	21
RAF1_HUMAN	33	95.3117	49.0342	21
RASH_HUMAN	30	178.19	50.6912	21
RHOD_HUMAN	32	281.734	47.482	21
SRC_HUMAN	30	147.724	50.6135	21
STAT3_HUMAN	38	140.169	45.961	21
TBB4_HUMAN	45	462.56	50.8475	21
TF65_HUMAN	37	419.767	51.4019	21
COPA_HUMAN	27	101.523	46.6761	22
LYAG_HUMAN	23	7.26324	41.3534	22
NUCL_HUMAN	29	225.283	46.7422	22
P85A_HUMAN	42	525.551	50.2283	22
ATPD_HUMAN	33	204.63	45.5172	23
ACTB_HUMAN	36	358.141	48.2456	24
5HT2B_HUMAN	30	120.77	42.7461	25
ADH1G_HUMAN	29	105.896	49.3274	25
AKAP1_HUMAN	34	87.8104	46.6761	25
AKT3_HUMAN	44	194.534	47.8955	25
AL7A1_HUMAN	28	18.4795	42.3077	25
ATP7A_HUMAN	31	95.8674	47.6879	25
CLK2_HUMAN	41	181.417	47.0756	25
CO6_HUMAN	34	86.0079	46.4789	25
CP39A_HUMAN	29	66.0715	42.8571	25
FRM4B_HUMAN	31	61.9874	45.392	25
GTF2I_HUMAN	34	223.762	50.152	25
IF4G2_HUMAN	29	357.117	47.8261	25
IMPA1_HUMAN	32	37.8948	43.2503	25
KPCD2_HUMAN	33	112.931	48.7445	25
MP2K1_HUMAN	49	402.428	51.7241	25
P3C2G_HUMAN	43	210.623	48.1752	25
PAK2_HUMAN	47	677.299	52.4642	25
PAXI_HUMAN	40	381.438	51.0836	25
PK3CA_HUMAN	43	488.026	50.3817	25
PPB1_HUMAN	30	68.3223	42.7461	25
TM50B_HUMAN	34	52.054	44.3548	25
TM9S1_HUMAN	26	63.3066	44.1176	25
UCP5_HUMAN	39	69.3584	45.1436	25
1433Z_HUMAN	58	932.591	53.0547	26
AAPK1_HUMAN	43	168.881	49.7738	26
ACADV_HUMAN	49	110.074	47.4138	26
ADH1A_HUMAN	52	148.212	48.0349	26
AL3A2_HUMAN	43	72.6502	45.2675	26
B4GT1_HUMAN	43	100.787	46.0894	26
CDC7_HUMAN	56	371.66	50.4587	26
CDK10_HUMAN	47	184.064	51.0836	26
CDK2_HUMAN	65	685.33	53.5714	26
CDK9_HUMAN	72	924.76	51.6432	26
CDKL1_HUMAN	47	60.2046	47.2103	26
CHK1_HUMAN	59	249.052	49.6988	26
CP7B1_HUMAN	45	148.914	48.6726	26
CSKP_HUMAN	54	204.17	46.9417	26
DHX35_HUMAN	53	445.953	52.9695	26
ECHA_HUMAN	65	327.502	50.7692	26
ECHM_HUMAN	55	309.873	51.4019	26
ECHP_HUMAN	37	33.5882	43.1937	26
ENPP1_HUMAN	42	104.706	46.875	26
GAK_HUMAN	66	322.649	49.6241	26
HCD2_HUMAN	35	43.2875	44.1767	26
HCDH_HUMAN	67	340.465	50.152	26
HXK4_HUMAN	56	157.888	49.0342	26
IKKE_HUMAN	54	1104.75	52.5478	26
IRAK1_HUMAN	59	491.53	52.5478	26
JPH4_HUMAN	38	67.8747	48.0349	26
KC1G3_HUMAN	62	183.493	48.2456	26
KPCD_HUMAN	72	435.247	51.3219	26
KPYM_HUMAN	45	369.124	51.0046	26
M3K1_HUMAN	49	563.878	51.8053	26
MPIP1_HUMAN	65	559.269	53.4846	26
NSDHL_HUMAN	70	458.855	52.7157	26
NUP43_HUMAN	68	1219.31	54.9085	26
OCTC_HUMAN	56	134.165	48.6726	26
ODB2_HUMAN	58	227.726	49.7738	26
PKD2_HUMAN	43	68.6016	45.7698	26
PLCD1_HUMAN	65	293.184	49.0342	26
PLCG1_HUMAN	62	663.887	53.6585	26
RAE2_HUMAN	45	81.4601	44.5344	26
RT28_HUMAN	46	81.9674	45.5801	26
SLBP_HUMAN	52	763.464	51.6432	26
STK39_HUMAN	54	85.7753	47.2779	26
THIL_HUMAN	41	96.1396	45.5172	26
UDB17_HUMAN	52	92.3537	48.6726	26
PESC_HUMAN	29	63.3675	42.8571	27
ARHG1_HUMAN	39	114.622	41.4053	29
GNA12_HUMAN	38	167.374	41.8782	29
ADCY1_HUMAN	35	322.837	44.898	30
ADCY5_HUMAN	35	304.206	44.6549	30
AA3R_HUMAN	36	99.2766	42.8016	31
AGTR1_HUMAN	34	15.0656	41.0959	31
ANGT_HUMAN	40	139.186	45.0205	31
BKRB2_HUMAN	38	19.5009	41.6141	31
C5AR_HUMAN	36	134.169	43.883	31
CCL20_HUMAN	36	128.963	43.8247	31
CCL21_HUMAN	35	1.75349	40.4412	31
CCL5_HUMAN	38	259.336	46.4135	31
CCR1_HUMAN	35	1.75349	40.4412	31
CCR2_HUMAN	35	1.75349	40.4412	31
CCR5_HUMAN	39	105.187	42.6357	31
CCR6_HUMAN	56	737.998	48.7445	31
COLI_HUMAN	45	269.068	43.364	31
CXCR4_HUMAN	35	1.75349	40.4412	31
GBB1_HUMAN	50	246.533	44.837	31
GBG2_HUMAN	43	76.0994	42.8571	31
GNAI1_HUMAN	45	133.554	43.8247	31
GNAI2_HUMAN	39	254.671	44.2953	31
GNAI3_HUMAN	35	1.75349	40.4412	31
GNAZ_HUMAN	36	228.937	42.5806	31
GROA_HUMAN	35	1.75349	40.4412	31
IL8_HUMAN	43	275.903	44	31
KNG1_HUMAN	38	19.5009	41.6141	31
P2Y12_HUMAN	35	1.75349	40.4412	31
PK3CG_HUMAN	45	161.464	43.7666	31
PLCB1_HUMAN	50	291.648	44.7761	31
PLCB2_HUMAN	69	975.441	48.105	31
SDF1_HUMAN	37	33.5656	41.3534	31
SSR1_HUMAN	50	386.482	43.883	31
SSR2_HUMAN	36	9.18527	41.0448	31
SSR3_HUMAN	40	158.947	43.2503	31
SSR5_HUMAN	41	740.279	45.6432	31
EI2BA_HUMAN	35	75.0739	42.9688	33
PABP1_HUMAN	40	129.906	48.3871	33
GRB2_HUMAN	89	2728.68	57.6923	39
CPSF2_HUMAN	42	243.985	42.9129	40
DHX9_HUMAN	49	193.624	46.5444	40
FUS_HUMAN	44	81.3073	44.7154	40
HNRH1_HUMAN	48	194.802	48.3163	40
HNRPC_HUMAN	43	48.5939	44.898	40
HNRPD_HUMAN	45	89.5695	44.6549	40
HNRPF_HUMAN	47	126.203	45.392	40
HNRPG_HUMAN	44	55.6087	44.3548	40
HNRPK_HUMAN	51	405.847	50.7692	40
HNRPL_HUMAN	43	127.395	45.6432	40
HNRPM_HUMAN	47	128.298	45.4545	40
HNRPR_HUMAN	44	88.4319	45.392	40
HNRPU_HUMAN	51	262.579	48.105	40
LSM2_HUMAN	48	152.037	45.1436	40
NCBP1_HUMAN	55	389.014	49.6988	40
NH2L1_HUMAN	40	0.0445089	40.5405	40
PAPOA_HUMAN	44	192.223	44.4744	40
PCBP1_HUMAN	48	145.85	46.1538	40
PRP4_HUMAN	41	50.4927	40.8922	40
PTBP1_HUMAN	46	93.2274	44.6549	40
REN3B_HUMAN	44	128.772	44.1767	40
ROA1_HUMAN	46	114.836	46.0894	40
ROA2_HUMAN	42	37.0602	43.5931	40
RPAB4_HUMAN	49	129.003	43.8247	40
RPB11_HUMAN	51	208.37	47.2103	40
RPB3_HUMAN	59	952.994	51.4821	40
RSMB_HUMAN	42	56.9507	42.7461	40
RU2A_HUMAN	45	106.721	46.4789	40
RU2B_HUMAN	47	263.476	46.4135	40
RUXF_HUMAN	42	38.5425	43.364	40
SF3A1_HUMAN	47	174.854	46.6102	40
SF3A2_HUMAN	42	59.6587	41.9847	40
SF3B1_HUMAN	58	786.412	51.6432	40
SF3B4_HUMAN	42	45.1168	43.1937	40
SFRS1_HUMAN	46	168.562	46.9417	40
SFRS5_HUMAN	41	43.9177	41.5094	40
SMD2_HUMAN	47	139.269	46.875	40
SNRPA_HUMAN	42	47.7366	43.9414	40
U2AF2_HUMAN	40	0.0445089	40.5405	40
U5S1_HUMAN	44	76.6541	43.1937	40
YBOX1_HUMAN	46	160.433	45.961	40
IF1AY_HUMAN	49	1.56173	43.1373	48
EF1G_HUMAN	59	154.171	48.105	50
EF1A1_HUMAN	65	328.943	51.0836	51
EF1D_HUMAN	57	85.6272	46.8085	51
INS_HUMAN	58	348.501	47.619	51
RPN1_HUMAN	55	49.2656	46.0251	51
RPN2_HUMAN	54	44.3438	44.5946	51
SSRB_HUMAN	53	211.782	45.6432	51
SSRD_HUMAN	55	113.751	46.0894	51
EF2_HUMAN	61	144.552	49.6241	52
UBIQ_HUMAN	95	1779.1	57.8947	52
EIF3E_HUMAN	62	40.5172	45.5801	57
EIF3H_HUMAN	63	55.6113	45.961	57
EIF3I_HUMAN	65	107.588	48.0349	57
GAB1_HUMAN	73	131.267	50.0759	57
IF2A_HUMAN	67	138.587	47.0085	57
IF2P_HUMAN	63	38.3601	45.7064	57
IF4A1_HUMAN	74	274.819	51.0836	57
IF4A2_HUMAN	67	146.799	48.8166	57
IF4B_HUMAN	64	95.2773	46.6102	57
IF4E_HUMAN	72	418.044	51.8868	57
IF4G1_HUMAN	74	428.058	51.7241	57
IF5_HUMAN	65	118.72	47.1429	57
RL10A_HUMAN	72	39.721	47.482	57
RL12_HUMAN	79	462.674	50.536	57
RL19_HUMAN	73	245.372	50.3049	57
RL22_HUMAN	72	104.289	48.8166	57
RL23_HUMAN	74	184.052	50.3049	57
RL23A_HUMAN	76	207.308	51.0046	57
RL26_HUMAN	72	94.8628	48.7445	57
RL27_HUMAN	73	122.746	50.3049	57
RL29_HUMAN	71	34.5485	46.8085	57
RL3_HUMAN	76	173.435	51.2422	57
RL35_HUMAN	73	277.076	50.4587	57
RL35A_HUMAN	73	176.933	50.6912	57
RL36_HUMAN	71	47.0779	48.3871	57
RL37_HUMAN	69	190.887	48.4581	57
RL37A_HUMAN	71	35.2401	46.8085	57
RL38_HUMAN	71	49.8874	46.875	57
RL4_HUMAN	74	157.876	49.4753	57
RL40_HUMAN	67	106.496	46.4789	57
RL5_HUMAN	73	82.1354	48.3871	57
RL6_HUMAN	74	268.04	49.2537	57
RL7_HUMAN	75	68.8017	48.6726	57
RL8_HUMAN	71	53.4553	47.3458	57
RLA0_HUMAN	74	58.7978	47.9651	57
RLA1_HUMAN	81	1063.27	54.2763	57
RLA2_HUMAN	72	42.7848	48.2456	57
RS10_HUMAN	72	26.7753	46.4135	57
RS11_HUMAN	74	62.109	48.9614	57
RS13_HUMAN	78	151.956	50.6135	57
RS16_HUMAN	84	489.241	53.2258	57
RS17_HUMAN	70	10.6907	45.5801	57
RS18_HUMAN	74	73.8748	48.9614	57
RS19_HUMAN	75	262.822	49.8489	57
RS2_HUMAN	72	84.2617	48.2456	57
RS20_HUMAN	72	86.7527	48.4581	57
RS24_HUMAN	73	27.9824	46.8085	57
RS26_HUMAN	71	145.996	49.0342	57
RS27_HUMAN	93	1346.03	53.7459	57
RS27A_HUMAN	68	8.63672	44.837	57
RS3_HUMAN	79	204.485	50.3049	57
RS4Y1_HUMAN	69	9.92403	45.5172	57
RS5_HUMAN	71	23.3468	47.2103	57
RS6_HUMAN	77	174.091	49.9244	57
RS7_HUMAN	75	112.968	48.9614	57
RS8_HUMAN	75	67.7996	48.3163	57
RS9_HUMAN	81	247.368	51.3219	57
RSSA_HUMAN	72	30.5944	46.5444	57
