# Supplementary material for: Identification of GRB2 and GAB1 Coexpression as an Unfavorable Prognostic Factor for Hepatocellular Carcinoma by a Combination of Expression Profile and Network Analysis
Source: PLoS One. 2013 Dec 31;8(12):e85170. doi: 10.1371/journal.pone.0085170 (PMC3877332; doi:10.1371/journal.pone.0085170)
Supplement: Table S5 — Edge-betweenness of the interactions in the co-expression network of 331 candidate HCC markers. (XLSX) [file pone.0085170.s005.xlsx]

## Sheet: Edge betweenness for 331 PPI
	1433B_HUMAN	1433E_HUMAN	1433G_HUMAN	1433Z_HUMAN	1B42_HUMAN	2AAA_HUMAN	5HT2B_HUMAN	5NTC_HUMAN	AA3R_HUMAN	AAPK1_HUMAN	ACADV_HUMAN	ACTB_HUMAN	ADCY1_HUMAN	ADCY5_HUMAN	ADH1A_HUMAN	ADH1G_HUMAN	ADH6_HUMAN	ADRB2_HUMAN	ADT2_HUMAN	AGTR1_HUMAN	AKAP1_HUMAN	AKT1_HUMAN	AKT2_HUMAN	AKT3_HUMAN	AL3A2_HUMAN	AL7A1_HUMAN	ANGT_HUMAN	ARF6_HUMAN	ARHG1_HUMAN	ARHG7_HUMAN	ARSA_HUMAN	AT5F1_HUMAN	ATP7A_HUMAN	ATPA_HUMAN	ATPD_HUMAN	ATPK_HUMAN	AURKB_HUMAN	B4GT1_HUMAN	BIG1_HUMAN	BIRC5_HUMAN	BKRB2_HUMAN	BUB1B_HUMAN	BUB1_HUMAN	BUB3_HUMAN	C5AR_HUMAN	CALM_HUMAN	CASP3_HUMAN	CCL20_HUMAN	CCL21_HUMAN
1433B_HUMAN	0	0	10.4362	18.9133	0	0	0	0	0	0	0	0	0	0	0	0	0	0	0	0	0	18.2826	0	0	0	0	0	0	0	0	0	0	0	18.515	0	0	0	0	0	0	0	0	0	0	0	0	0	0	0
1433E_HUMAN	0	0	15.7918	37.7604	0	9.5718	0	0	0	0	0	0	0	0	0	0	0	0	0	0	0	0	0	0	0	0	0	0	0	0	0	0	0	0	0	0	0	0	0	0	0	0	0	0	0	15.5365	20.8223	0	0
1433G_HUMAN	10.4362	15.7918	0	14.9698	0	18.1369	0	0	0	0	0	0	0	0	0	0	0	0	0	0	0	0	0	0	0	0	0	0	0	37.8763	0	0	0	41.9964	0	0	0	0	0	0	0	0	0	0	0	20.8167	0	0	0
1433Z_HUMAN	18.9133	37.7604	14.9698	0	0	0	0	0	0	0	0	23.3877	0	0	0	0	0	0	0	0	0	37.1759	0	0	0	0	0	0	0	0	0	0	0	58.251	0	0	0	0	0	0	0	0	0	0	0	38.6001	0	0	0
1B42_HUMAN	0	0	0	0	0	0	0	0	0	0	0	0	0	0	0	0	0	0	0	0	0	0	0	0	0	0	0	16.8799	0	0	0	0	0	0	0	0	0	0	0	0	0	0	0	0	0	31.1926	0	0	0
2AAA_HUMAN	0	9.5718	18.1369	0	0	0	0	0	0	0	0	0	0	0	0	0	0	0	0	0	0	45.2968	0	0	0	0	0	0	0	0	0	0	0	0	0	0	0	0	0	0	0	0	0	0	0	0	0	0	0
5HT2B_HUMAN	0	0	0	0	0	0	0	0	0	0	0	0	0	0	15.8667	0	0	0	0	18.672	0	0	0	15.9801	0	0	17.9344	0	0	0	0	0	0	0	0	0	0	12.724	0	0	18.402	0	0	0	0	47.2085	0	0	0
5NTC_HUMAN	0	0	0	0	0	0	0	0	0	0	0	0	0	0	0	0	0	0	0	0	0	0	0	0	7.92474	0	0	0	0	0	0	0	0	0	0	0	0	0	0	0	0	0	0	0	0	0	24.406	0	0
AA3R_HUMAN	0	0	0	0	0	0	0	0	0	0	0	0	18.6918	17.509	0	0	0	0	0	5.42417	0	0	0	0	0	0	7.58866	0	9.18186	0	0	0	0	0	0	0	0	0	0	0	5.09469	0	0	0	2.44708	0	0	2.42878	5.33282
AAPK1_HUMAN	0	0	0	0	0	0	0	0	0	0	7.0709	0	0	0	0	0	17.5893	0	17.5758	0	0	0	12.7079	0	0	0	0	0	0	0	0	0	8.85449	0	0	0	0	8.67593	0	0	0	0	0	0	0	0	0	0	0
ACADV_HUMAN	0	0	0	0	0	0	0	0	0	7.0709	0	0	0	0	5.64799	0	0	0	0	0	0	0	0	7.17992	0	0	0	0	0	0	0	0	9.09176	0	0	0	0	5.84698	11.2667	0	0	0	19.5798	0	0	0	0	0	0
ACTB_HUMAN	0	0	0	23.3877	0	0	0	0	0	0	0	0	0	0	0	0	0	0	0	0	0	0	0	0	0	0	0	0	0	0	0	0	0	43.5578	0	0	0	0	0	0	0	0	0	0	0	0	0	0	0
ADCY1_HUMAN	0	0	0	0	0	0	0	0	18.6917	0	0	0	0	4.76418	0	0	0	19.0389	0	0	0	0	0	0	0	0	9.26206	0	0	0	0	0	0	0	0	0	0	0	0	0	14.5232	0	0	0	16.8987	0	0	16.2486	18.1037
ADCY5_HUMAN	0	0	0	0	0	0	0	0	17.509	0	0	0	4.76419	0	0	0	0	20.1584	0	0	0	0	0	0	0	0	9.73565	0	0	0	0	0	0	0	0	0	0	0	0	0	13.8398	0	0	0	16.0749	0	0	15.2366	16.6138
ADH1A_HUMAN	0	0	0	0	0	0	15.8667	0	0	0	5.64799	0	0	0	0	8.61402	0	0	0	0	6.48391	0	0	8.45122	4.35698	7.86134	0	0	0	0	6.35919	0	0	0	0	0	0	5.78022	0	0	0	0	0	0	0	0	0	0	0
ADH1G_HUMAN	0	0	0	0	0	0	0	0	0	0	0	0	0	0	8.61402	0	0	0	0	0	8.24011	0	0	0	0	11.7464	0	0	0	0	0	0	0	0	0	0	0	11.7408	0	0	0	0	0	0	0	0	0	0	0
ADH6_HUMAN	0	0	0	0	0	0	0	0	0	17.5893	0	0	0	0	0	0	0	0	0	0	11.4348	0	21.7381	0	7.32602	4.23938	0	0	0	0	0	0	0	0	0	0	0	0	9.89148	0	0	0	0	0	0	0	0	0	0
ADRB2_HUMAN	0	0	0	0	0	0	0	0	0	0	0	0	19.0389	20.1584	0	0	0	0	0	0	0	0	0	0	0	0	0	0	0	0	0	0	0	0	0	0	0	0	0	0	0	0	0	0	0	0	0	0	0
ADT2_HUMAN	0	0	0	0	0	0	0	0	0	17.5758	0	0	0	0	0	0	0	0	0	0	0	0	0	0	0	0	0	0	0	0	0	20.5871	0	24.4115	14.7751	51.6781	0	0	0	0	0	0	31.2525	0	0	0	0	0	0
AGTR1_HUMAN	0	0	0	0	0	0	18.672	0	5.42417	0	0	0	0	0	0	0	0	0	0	0	0	0	0	0	0	0	5.42119	0	0	0	0	0	0	0	0	0	0	0	0	0	1.27796	0	0	0	7.02512	0	0	6.69409	2.1709
AKAP1_HUMAN	0	0	0	0	0	0	0	0	0	0	0	0	0	0	6.48392	8.24011	11.4347	0	0	0	0	0	0	0	6.37506	8.37822	0	0	0	0	0	0	9.28835	0	0	0	0	0	7.18134	0	0	0	0	0	0	0	0	0	0
AKT1_HUMAN	18.2826	0	0	37.1759	0	45.2968	0	0	0	0	0	0	0	0	0	0	0	0	0	0	0	0	23.3556	27.9101	0	0	0	32.7539	0	16.4607	0	0	0	0	0	0	0	0	0	0	0	0	0	0	0	19.5435	22.2787	0	0
AKT2_HUMAN	0	0	0	0	0	0	0	0	0	12.7079	0	0	0	0	0	0	21.7381	0	0	0	0	23.3556	0	10.4434	0	0	0	0	0	0	0	0	0	0	0	0	0	0	0	0	0	0	0	0	0	0	16.7901	0	0
AKT3_HUMAN	0	0	0	0	0	0	15.9801	0	0	0	7.17991	0	0	0	8.45122	0	0	0	0	0	0	27.9101	10.4434	0	0	0	0	0	0	0	9.63043	0	0	0	0	0	0	7.94644	0	0	0	0	0	0	0	0	18.2142	0	0
AL3A2_HUMAN	0	0	0	0	0	0	0	7.92474	0	0	0	0	0	0	4.35698	0	7.32602	0	0	0	6.37506	0	0	0	0	4.40355	0	0	0	0	0	0	8.65728	0	0	0	0	6.31656	0	0	0	0	0	0	0	0	0	0	0
AL7A1_HUMAN	0	0	0	0	0	0	0	0	0	0	0	0	0	0	7.86134	11.7464	4.23938	0	0	0	8.37822	0	0	0	4.40355	0	0	0	0	0	0	0	10.0481	0	0	0	0	0	0	0	0	0	0	0	0	0	0	0	0
ANGT_HUMAN	0	0	0	0	0	0	17.9344	0	7.58866	0	0	0	9.26205	9.73565	0	0	0	0	0	5.42119	0	0	0	0	0	0	0	0	6.51436	0	0	0	0	0	0	0	0	0	0	0	4.811	0	0	0	7.44932	0	0	7.30905	8.26007
ARF6_HUMAN	0	0	0	0	16.8799	0	0	0	0	0	0	0	0	0	0	0	0	0	0	0	0	32.7539	0	0	0	0	0	0	0	0	0	0	0	0	0	0	0	0	46.354	0	0	0	0	0	0	0	0	0	0
ARHG1_HUMAN	0	0	0	0	0	0	0	0	9.18186	0	0	0	0	0	0	0	0	0	0	0	0	0	0	0	0	0	6.51436	0	0	31.6371	0	0	0	0	0	0	0	0	0	0	4.52901	0	0	0	9.81228	0	0	9.81263	6.75056
ARHG7_HUMAN	0	0	37.8763	0	0	0	0	0	0	0	0	0	0	0	0	0	0	0	0	0	0	16.4607	0	0	0	0	0	0	31.6371	0	0	0	0	0	0	0	0	0	0	0	0	0	0	0	0	0	0	0	0
ARSA_HUMAN	0	0	0	0	0	0	0	0	0	0	0	0	0	0	6.35919	0	0	0	0	0	0	0	0	9.63043	0	0	0	0	0	0	0	0	0	0	0	0	0	7.67249	0	0	0	0	30.8703	0	0	0	0	0	0
AT5F1_HUMAN	0	0	0	0	0	0	0	0	0	0	0	0	0	0	0	0	0	0	20.5871	0	0	0	0	0	0	0	0	0	0	0	0	0	0	21.7298	12.7405	17.6715	0	0	0	0	0	0	0	0	0	0	0	0	0
ATP7A_HUMAN	0	0	0	0	0	0	0	0	0	8.85449	9.09176	0	0	0	0	0	0	0	0	0	9.28835	0	0	0	8.65728	10.0481	0	0	0	0	0	0	0	0	14.8479	0	0	9.00449	0	0	0	0	0	0	0	0	0	0	0
ATPA_HUMAN	18.515	0	41.9964	58.251	0	0	0	0	0	0	0	43.5578	0	0	0	0	0	0	24.4115	0	0	0	0	0	0	0	0	0	0	0	0	21.7298	0	0	44.0789	15.5136	0	0	0	0	0	0	0	0	0	0	0	0	0
ATPD_HUMAN	0	0	0	0	0	0	0	0	0	0	0	0	0	0	0	0	0	0	14.7751	0	0	0	0	0	0	0	0	0	0	0	0	12.7406	14.8479	44.0789	0	48.4261	0	0	0	0	0	0	0	0	0	0	0	0	0
ATPK_HUMAN	0	0	0	0	0	0	0	0	0	0	0	0	0	0	0	0	0	0	51.6781	0	0	0	0	0	0	0	0	0	0	0	0	17.6715	0	15.5136	48.4261	0	0	0	0	0	0	0	0	0	0	0	0	0	0
AURKB_HUMAN	0	0	0	0	0	0	0	0	0	0	0	0	0	0	0	0	0	0	0	0	0	0	0	0	0	0	0	0	0	0	0	0	0	0	0	0	0	0	0	2.70774	0	1.37899	12.5318	7.68736	0	0	0	0	0
B4GT1_HUMAN	0	0	0	0	0	0	12.724	0	0	8.67593	5.84698	0	0	0	5.78022	11.7408	0	0	0	0	0	0	0	7.94644	6.31656	0	0	0	0	0	7.67249	0	9.00448	0	0	0	0	0	0	0	0	0	0	0	0	42.0217	0	0	0
BIG1_HUMAN	0	0	0	0	0	0	0	0	0	0	11.2667	0	0	0	0	0	9.89148	0	0	0	7.18134	0	0	0	0	0	0	46.354	0	0	0	0	0	0	0	0	0	0	0	0	0	0	0	0	0	0	0	0	0
BIRC5_HUMAN	0	0	0	0	0	0	0	0	0	0	0	0	0	0	0	0	0	0	0	0	0	0	0	0	0	0	0	0	0	0	0	0	0	0	0	0	2.70774	0	0	0	0	2.77998	8.37404	10.0846	0	0	32.4255	0	0
BKRB2_HUMAN	0	0	0	0	0	0	18.402	0	5.09468	0	0	0	14.5232	13.8398	0	0	0	0	0	1.27796	0	0	0	0	0	0	4.811	0	4.52901	0	0	0	0	0	0	0	0	0	0	0	0	0	0	0	6.57344	0	0	6.31305	1.89294
BUB1_HUMAN	0	0	0	0	0	0	0	0	0	0	19.5798	0	0	0	0	0	0	0	31.2525	0	0	0	0	0	0	0	0	0	0	0	30.8703	0	0	0	0	0	12.5318	0	0	8.37404	0	10.6558	0	14.1207	0	0	0	0	0
BUB1B_HUMAN	0	0	0	0	0	0	0	0	0	0	0	0	0	0	0	0	0	0	0	0	0	0	0	0	0	0	0	0	0	0	0	0	0	0	0	0	1.37899	0	0	2.77998	0	0	10.6558	7.18421	0	0	0	0	0
BUB3_HUMAN	0	0	0	0	0	0	0	0	0	0	0	0	0	0	0	0	0	0	0	0	0	0	0	0	0	0	0	0	0	0	0	0	0	0	0	0	7.68736	0	0	10.0846	0	7.18421	14.1207	0	0	0	0	0	0
C5AR_HUMAN	0	0	0	0	0	0	0	0	2.44708	0	0	0	16.8987	16.0749	0	0	0	0	0	7.02512	0	0	0	0	0	0	7.44932	0	9.81228	0	0	0	0	0	0	0	0	0	0	0	6.57344	0	0	0	0	0	0	2.24922	7.30868
CALM_HUMAN	0	15.5365	20.8166	38.6001	31.1926	0	47.2085	0	0	0	0	0	0	0	0	0	0	0	0	0	0	19.5435	0	0	0	0	0	0	0	0	0	0	0	0	0	0	0	42.0217	0	0	0	0	0	0	0	0	0	0	0
CASP3_HUMAN	0	20.8223	0	0	0	0	0	24.406	0	0	0	0	0	0	0	0	0	0	0	0	0	22.2787	16.7901	18.2142	0	0	0	0	0	0	0	0	0	0	0	0	0	0	0	32.4255	0	0	0	0	0	0	0	0	0
CCL20_HUMAN	0	0	0	0	0	0	0	0	2.42878	0	0	0	16.2486	15.2366	0	0	0	0	0	6.69409	0	0	0	0	0	0	7.30905	0	9.81263	0	0	0	0	0	0	0	0	0	0	0	6.31305	0	0	0	2.24922	0	0	0	6.91215
CCL21_HUMAN	0	0	0	0	0	0	0	0	5.33282	0	0	0	18.1037	16.6138	0	0	0	0	0	2.1709	0	0	0	0	0	0	8.26007	0	6.75056	0	0	0	0	0	0	0	0	0	0	0	1.89294	0	0	0	7.30868	0	0	6.91215	0
CCL5_HUMAN	0	0	0	0	0	0	0	0	6.86218	0	0	0	11.9313	13.2152	0	0	0	0	0	10.9625	0	0	0	0	0	0	4.09612	0	11.4994	0	0	0	0	0	0	0	0	0	0	0	10.2872	0	0	0	6.11989	0	0	5.97028	13.6723
CCNH_HUMAN	0	0	0	0	0	0	0	0	0	0	27.6693	0	0	0	0	0	0	0	0	0	0	0	0	0	0	0	0	0	0	0	0	0	0	0	0	0	0	0	0	0	0	0	0	0	0	0	0	0	0
CCR1_HUMAN	0	0	0	0	0	0	0	0	5.33282	0	0	0	18.1037	16.6138	0	0	0	0	0	2.1709	0	0	0	0	0	0	8.26007	0	6.75056	0	0	0	0	0	0	0	0	0	0	0	1.89294	0	0	0	7.30868	0	0	6.91215	1
CCR2_HUMAN	0	0	0	0	0	0	0	0	5.33282	0	0	0	18.1037	16.6138	0	0	0	0	0	2.1709	0	0	0	0	0	0	8.26007	0	6.75056	0	0	0	0	0	0	0	0	0	0	0	1.89294	0	0	0	7.30868	0	0	6.91215	1
CCR5_HUMAN	0	0	0	0	0	0	0	0	7.39067	0	0	0	11.2558	11.3365	0	0	0	0	0	5.86926	0	55.1951	0	0	0	0	6.33824	128.629	5.21985	0	0	0	0	0	0	0	0	0	0	0	4.99301	0	0	0	8.00472	0	0	7.59717	5.7637
CCR6_HUMAN	0	0	0	0	0	0	14.1775	44.228	22.9597	0	0	0	21.6621	22.6458	0	0	0	0	0	21.8877	41.3782	0	0	0	0	0	14.3629	0	32.1345	0	0	0	30.63	0	0	0	0	42.0587	44.3706	0	21.0785	0	0	0	22.8518	0	0	22.8365	28.049
CDC2_HUMAN	0	10.1272	17.8248	0	0	19.9965	0	0	0	0	0	0	0	0	0	0	0	0	0	0	0	0	0	0	0	0	0	0	0	0	0	0	0	0	0	0	30.112	0	0	27.895	0	26.6892	0	27.4119	0	0	21.762	0	0
CDC20_HUMAN	0	0	0	0	0	0	0	0	0	0	0	0	0	0	0	0	0	0	0	0	0	0	0	0	0	0	0	0	0	0	0	0	0	0	0	0	2.19133	0	0	3.11937	0	1.73904	7.14445	7.71012	0	0	0	0	0
CDC42_HUMAN	0	0	0	0	0	0	0	0	0	0	0	0	0	0	0	0	0	0	0	0	0	0	0	0	0	0	0	0	0	6.72784	0	0	0	0	0	0	0	0	0	0	0	0	0	0	0	0	0	0	0
CDC7_HUMAN	0	0	0	0	0	0	0	19.6901	0	10.924	6.28695	0	0	0	0	16.7075	0	0	20.3406	0	0	0	13.6058	0	0	0	0	0	0	0	0	0	0	0	0	0	0	11.976	0	0	0	0	23.5065	0	0	0	23.0387	0	0
CDK10_HUMAN	0	0	0	0	0	0	0	0	0	0	0	0	0	0	0	0	0	0	0	0	9.20954	0	0	9.36753	0	0	0	0	0	0	0	0	0	0	14.4006	0	0	7.83815	11.2174	0	0	0	0	0	0	0	0	0	0
CDK2_HUMAN	0	0	0	0	0	0	0	34.4823	0	12.3645	13.6072	0	0	0	19.1793	0	0	0	26.2396	0	0	0	22.1789	0	28.1254	0	0	0	0	0	19.5752	0	0	0	22.8613	0	0	21.9199	0	0	0	0	0	0	0	0	17.6246	0	0
CDK7_HUMAN	0	0	0	0	0	0	0	0	0	0	0	0	0	0	0	0	0	0	0	0	0	0	0	0	0	0	0	0	0	0	0	0	0	0	0	0	0	0	0	0	0	0	0	0	0	0	0	0	0
CDK9_HUMAN	0	0	0	0	0	0	0	0	0	21.8613	11.7245	0	0	0	13.5625	16.5506	0	0	0	0	0	0	0	20.5223	20.8424	29.0578	0	0	0	0	16.3717	0	23.8304	0	34.5164	0	0	22.3853	0	0	0	0	0	0	0	0	0	0	0
CDKL1_HUMAN	0	0	0	0	0	0	0	0	0	7.63388	4.09968	0	0	0	4.19363	0	0	0	0	0	0	0	0	7.22668	4.17938	0	0	0	0	0	5.59433	0	5.91959	0	11.9707	0	0	4.95159	0	0	0	0	0	0	0	0	0	0	0
CENPA_HUMAN	0	0	0	0	0	0	0	0	0	0	0	0	0	0	0	0	0	0	0	0	0	0	0	0	0	0	0	0	0	0	0	0	0	0	0	0	3.14548	0	0	4.52951	0	3.45872	14.8348	9.41373	0	0	0	0	0
CENPF_HUMAN	0	0	0	0	0	0	0	0	0	0	0	0	0	0	0	0	0	0	0	0	0	0	0	0	0	0	0	0	0	0	0	0	0	0	0	0	2.36218	0	0	3.94258	0	2.86276	14.7118	10.8423	0	0	0	0	0
CENPR_HUMAN	0	0	0	0	0	0	0	0	0	0	0	0	0	0	0	0	0	0	0	0	0	0	0	0	0	0	0	0	0	0	0	0	0	0	0	0	4.78243	0	0	7.60117	0	5.20384	15.1481	3.59285	0	0	0	0	0
CHIN_HUMAN	0	0	0	0	0	0	0	0	0	0	0	0	0	0	0	0	0	0	0	0	18.7356	0	0	0	25.3599	0	0	0	0	19.334	0	0	0	0	0	0	0	0	0	0	0	0	0	0	0	0	0	0	0
CHK1_HUMAN	0	0	0	0	0	0	0	14.1676	0	7.58528	5.85659	0	0	0	0	0	0	0	16.1235	0	11.6461	0	13.4652	0	0	0	0	0	0	0	0	0	0	0	16.6249	0	0	8.7588	0	0	0	0	20.5609	0	0	0	15.171	0	0
CLK2_HUMAN	0	0	43.1916	0	0	0	0	14.3708	0	0	0	0	0	0	7.45143	0	18.3238	0	0	0	8.28573	0	14.5147	0	0	0	0	0	0	0	0	0	0	0	16.4368	0	0	9.14531	0	0	0	0	0	0	0	0	0	0	0
CO6_HUMAN	0	0	0	0	0	0	0	0	0	7.30027	6.12879	0	0	0	8.29853	0	12.5069	0	0	0	7.83018	0	0	10.1102	0	10.2761	0	0	0	0	0	0	8.17284	0	0	0	0	0	9.74519	0	0	0	0	0	0	0	0	0	0
COLI_HUMAN	0	0	0	0	0	0	0	0	13.9504	0	0	0	17.0726	16.5833	0	0	0	0	92.4649	9.90961	0	0	0	0	0	0	10.7091	0	16.5393	0	0	0	38.4334	0	0	0	0	0	0	0	9.41194	0	0	0	14.9782	0	0	15.0316	11.1161
COPA_HUMAN	0	0	0	0	0	0	0	0	0	0	0	0	0	0	13.7346	0	0	0	0	0	0	0	16.6773	10.5156	10.3693	0	0	0	0	0	0	0	8.60798	0	0	0	0	0	0	0	0	0	0	0	0	0	0	0	0
COX5A_HUMAN	0	0	0	0	0	0	0	0	0	0	0	0	0	0	0	0	0	0	0	0	0	0	0	46.5183	0	0	0	0	0	0	0	12.7008	0	22.6196	17.5782	15.1813	0	0	0	0	0	0	0	0	0	0	0	0	0
CP39A_HUMAN	0	0	0	0	0	0	24.9408	0	0	0	11.8081	0	0	0	7.36446	0	10.8902	0	0	0	0	0	0	0	9.0631	0	0	0	0	0	0	0	0	0	0	0	0	0	0	0	0	0	0	0	0	0	0	0	0
CP7B1_HUMAN	0	0	0	0	0	0	18.7171	0	0	0	5.43246	0	0	0	4.63754	7.11611	0	0	0	0	0	0	0	9.58548	7.93015	0	0	0	0	0	0	0	0	0	0	0	0	8.36067	0	0	0	0	0	0	0	0	0	0	0
CPSF2_HUMAN	0	0	0	0	0	0	0	0	0	0	0	0	0	0	0	0	0	0	0	0	0	0	0	0	0	0	0	0	0	0	0	0	0	0	0	0	0	0	0	0	0	0	0	0	0	0	0	0	0
CRCM_HUMAN	0	0	0	0	0	23.0682	0	0	0	0	0	0	0	0	0	0	0	0	0	0	0	0	0	0	0	0	0	0	0	0	0	0	0	0	0	0	0	0	0	0	0	0	0	0	0	0	0	0	0
CSKP_HUMAN	0	0	0	0	0	0	0	9.9726	0	8.85596	5.89937	0	0	0	0	0	0	0	0	0	8.7792	0	0	0	0	0	0	0	0	52.4082	0	0	10.3758	0	0	0	0	5.96199	0	0	0	0	0	0	0	0	0	0	0
CXCR4_HUMAN	0	0	0	0	0	0	0	0	5.33282	0	0	0	18.1037	16.6138	0	0	0	0	0	2.1709	0	0	0	0	0	0	8.26007	0	6.75056	0	0	0	0	0	0	0	0	0	0	0	1.89294	0	0	0	7.30868	0	0	6.91215	1
CYC_HUMAN	0	0	0	0	47.7142	0	0	0	0	0	0	0	0	0	0	0	0	0	27.3872	0	0	0	0	0	0	0	0	0	0	0	0	12.9997	0	14.2423	31.3376	17.4769	0	0	0	0	0	0	0	0	0	0	32.246	0	0
DGKE_HUMAN	0	0	0	0	0	0	0	9.9084	0	0	0	0	0	0	20.764	0	0	0	0	0	0	0	0	0	12.6067	0	0	0	0	0	0	0	0	0	0	0	0	13.5625	0	0	0	0	0	0	0	0	0	0	0
DHX35_HUMAN	0	0	0	0	0	0	0	0	0	9.87995	12.326	0	0	0	14.2085	0	32.3478	0	0	0	14.3569	0	0	0	19.6004	26.0776	0	52.3927	0	0	0	40.1964	9.56355	0	0	0	0	17.0464	0	0	0	0	0	0	0	0	0	0	0
DHX9_HUMAN	0	0	0	40.3419	38.6889	0	0	0	0	0	0	0	0	0	0	0	0	0	0	0	0	0	0	0	0	0	0	45.3679	0	0	0	0	0	0	0	0	0	0	0	0	0	0	0	0	0	0	0	0	0
DLG4_HUMAN	0	0	0	0	0	0	0	0	0	0	0	0	38.9053	0	18.8948	0	0	0	0	0	0	0	0	0	0	0	0	37.829	0	0	0	0	0	0	0	0	0	15.6005	0	0	0	0	0	0	0	21.5028	0	0	0
DYHC1_HUMAN	0	9.99854	19.0342	46.2659	0	8.63661	0	0	0	0	0	0	0	0	0	0	0	0	0	0	0	0	0	0	0	0	0	42.1281	0	0	0	0	0	0	0	0	0	0	0	0	0	0	0	0	0	0	0	0	0
DYL1_HUMAN	0	10.3811	12.8901	0	26.8158	9.25362	0	0	0	0	0	20.0862	0	0	0	0	0	0	0	0	0	0	0	0	0	0	0	0	0	0	0	0	0	0	0	0	0	0	0	0	0	0	0	0	0	0	0	0	0
ECHA_HUMAN	0	0	0	0	57.2268	0	0	0	0	9.74086	7.07148	0	0	0	6.68396	0	0	0	0	0	0	0	0	9.07079	9.16044	15.6436	0	0	0	0	10.3206	0	11.2307	0	16.3873	0	0	0	0	0	0	0	0	0	0	0	0	0	0
ECHB_HUMAN	0	0	0	0	0	0	0	0	0	0	15.2505	0	0	0	13.5607	0	0	0	0	0	0	0	0	0	15.9931	0	0	0	0	0	0	0	0	0	0	0	0	0	0	0	0	0	0	0	0	0	0	0	0
ECHM_HUMAN	0	0	0	58.1172	43.6212	0	0	0	0	0	7.72082	0	0	0	9.58471	9.83119	25.9709	0	0	0	0	0	16.5119	0	13.4083	18.3184	0	0	0	0	0	0	9.86429	0	0	0	0	0	0	0	0	0	0	0	0	0	0	0	0
ECHP_HUMAN	0	0	0	0	0	0	0	0	0	11.3056	0	0	0	0	6.17386	0	6.08352	0	0	0	0	0	17.1665	0	4.29135	5.01236	0	0	0	0	0	0	7.05685	0	0	0	0	0	8.6576	0	0	0	0	0	0	0	0	0	0
ECT2_HUMAN	0	0	0	0	0	0	0	0	0	0	0	0	0	0	0	0	0	0	0	0	0	0	0	0	0	0	0	0	18.171	0	0	0	0	0	0	0	0	0	0	0	0	0	0	0	0	0	0	0	0
EF1A1_HUMAN	0	0	0	22.2531	0	0	0	0	0	0	0	0	0	0	0	0	0	0	0	0	0	0	0	0	0	0	0	0	0	0	0	0	0	0	0	0	0	0	0	0	0	0	0	0	0	0	0	0	0
EF1D_HUMAN	0	0	0	0	25.417	0	0	0	0	0	0	0	0	0	0	0	0	0	0	0	0	0	0	0	0	0	0	0	0	0	0	0	0	0	0	0	0	0	0	0	0	0	0	0	0	0	0	0	0
EF1G_HUMAN	0	0	33.698	0	0	0	0	0	0	0	0	0	0	0	0	0	0	0	0	0	0	0	0	0	0	0	0	0	0	0	0	0	0	0	0	0	0	0	0	0	0	0	0	0	0	0	0	0	0
EF2_HUMAN	0	0	0	26.5939	0	37.3272	0	0	0	0	0	0	0	0	0	0	0	0	0	0	0	0	0	0	0	0	0	0	0	0	0	0	0	0	0	0	0	0	0	0	0	0	0	0	0	0	0	0	0
EGFR_HUMAN	9.76915	22.8421	0	19.9479	0	0	0	0	0	0	0	0	0	0	0	0	0	0	35.6935	0	0	0	0	0	0	0	0	0	0	25.0289	0	0	0	0	0	0	0	0	0	0	0	0	0	0	0	21.2012	0	0	0
EHMT1_HUMAN	0	0	0	0	0	0	0	0	0	0	0	0	0	0	0	0	0	0	19.3824	0	0	0	0	0	0	0	0	0	0	0	0	0	0	0	9.29982	0	0	0	0	0	0	0	0	0	0	0	0	0	0
EI2BA_HUMAN	0	0	0	0	0	0	0	0	0	0	0	0	0	0	0	0	0	57.5233	0	0	0	0	0	0	0	0	0	0	0	0	0	0	0	0	0	0	0	0	0	0	0	0	0	0	0	0	0	0	0
EIF3E_HUMAN	0	0	0	0	0	0	0	0	0	0	0	21.6434	0	0	0	0	0	0	0	0	0	0	0	0	0	0	0	39.3064	0	0	0	0	0	0	0	0	0	0	0	0	0	0	0	0	0	0	0	0	0
EIF3H_HUMAN	0	0	0	0	31.105	0	0	0	0	0	0	0	0	0	0	0	0	0	0	0	0	0	0	0	0	0	0	0	0	0	0	0	0	0	0	0	0	0	0	0	0	0	0	0	0	0	0	0	0
EIF3I_HUMAN	0	0	0	0	24.6501	0	0	0	0	0	0	22.0435	0	0	0	0	0	0	0	0	0	0	0	0	0	0	0	32.6816	0	0	0	0	0	0	0	0	0	0	0	0	0	0	0	0	0	0	0	0	0
ELOB_HUMAN	0	0	0	0	0	0	0	0	0	0	0	0	0	0	0	0	0	0	0	0	0	0	0	0	0	0	0	0	0	0	0	0	0	0	0	0	0	0	0	0	0	0	0	0	0	0	0	0	0
ENPP1_HUMAN	0	0	0	0	0	0	0	7.11105	0	7.74536	4.54813	0	0	0	0	0	0	0	0	0	0	0	0	0	0	0	0	0	0	0	0	0	0	0	15.3024	0	0	0	0	0	0	0	28.9298	0	0	0	0	0	0
ERBB2_HUMAN	0	0	0	0	0	0	0	0	0	0	0	0	0	0	0	0	0	0	0	0	0	0	19.251	0	0	0	0	0	0	0	0	0	0	0	0	0	0	0	0	0	0	0	0	0	0	0	0	0	0
ERCC2_HUMAN	0	0	0	0	0	0	0	0	0	0	0	0	0	0	0	0	0	0	0	0	0	0	0	0	0	0	0	0	0	0	0	0	0	0	0	0	0	0	0	0	0	0	0	0	0	0	0	0	0
FRM4B_HUMAN	0	0	0	0	0	0	0	0	0	0	0	0	0	0	0	0	0	0	0	0	10.4415	0	0	0	0	0	0	0	0	0	0	0	0	0	9.53992	0	0	0	11.0169	0	0	0	0	0	0	0	0	0	0
FUS_HUMAN	0	0	0	0	42.3648	0	0	0	0	0	0	0	0	0	0	0	0	0	0	0	0	0	0	0	0	0	0	0	0	0	0	0	0	0	0	0	0	0	0	0	0	0	0	0	0	0	0	0	0
FYN_HUMAN	0	0	0	0	0	0	0	0	0	0	0	0	0	0	0	0	0	0	0	0	0	16.8459	0	0	0	0	0	0	0	0	0	0	0	0	0	0	0	0	0	0	0	0	0	0	0	0	0	0	0
GAB1_HUMAN	0	0	0	0	0	0	0	0	0	0	0	0	0	0	0	0	0	0	0	0	0	0	0	0	0	0	0	0	0	0	0	0	0	0	0	0	0	0	0	0	0	0	0	0	0	0	0	0	0
GAK_HUMAN	0	0	0	0	0	0	18.5562	0	0	7.53822	5.47233	0	0	0	7.46338	0	18.0941	0	0	0	0	0	0	7.87404	8.8103	0	0	0	0	0	9.77454	0	0	0	19.057	0	0	7.70196	14.842	0	0	0	33.9347	0	0	0	0	0	0
GBB1_HUMAN	0	0	0	0	0	0	17.7161	0	11.7139	0	0	0	12.6143	13.0864	0	0	0	17.4302	0	8.48588	0	35.2899	0	0	0	0	5.21161	0	7.18678	0	0	0	0	0	0	0	0	0	0	0	7.36837	0	0	0	11.4191	0	0	11.288	10.7793
GBG2_HUMAN	0	0	0	0	0	0	16.8951	0	6.27337	0	0	0	13.3466	12.7861	0	0	0	18.5958	0	3.16999	0	54.2792	0	0	0	0	4.39659	0	4.76337	0	0	0	0	0	0	0	0	0	0	0	2.52896	0	0	0	6.91261	0	0	6.79897	3.99404
GDIB_HUMAN	0	0	0	0	0	0	0	0	0	0	0	0	0	0	0	0	0	0	0	0	0	0	0	0	0	0	0	61.025	0	0	0	0	0	27.31	0	0	0	0	0	0	0	0	0	0	0	0	0	0	0
GNA12_HUMAN	0	0	0	0	0	0	0	0	11.8598	0	0	0	0	0	0	0	0	0	0	0	0	0	0	0	0	0	8.55228	0	2.64077	28.4849	0	0	0	0	0	0	0	0	0	0	7.38452	0	0	0	12.1417	0	0	12.2532	9.45017
GNAI1_HUMAN	0	0	0	0	0	0	0	0	8.88253	0	0	0	11.415	11.4706	0	0	0	0	0	5.50509	0	38.6546	0	0	0	0	4.21651	0	5.11965	0	0	0	0	0	0	0	0	0	0	0	4.81854	0	0	0	9.3306	0	0	8.90694	7.09901
GNAI2_HUMAN	0	0	0	0	0	0	0	0	11.9443	0	0	143.111	13.5036	13.3716	0	0	0	0	0	10.4613	0	0	0	0	0	0	6.24266	0	10.2323	0	0	0	0	0	0	0	0	0	0	0	9.50664	0	0	0	10.5442	0	0	11.409	12.351
GNAI3_HUMAN	0	0	0	0	0	0	0	0	5.33282	0	0	0	18.1037	16.6138	0	0	0	0	0	2.1709	0	0	0	0	0	0	8.26007	0	6.75056	0	0	0	0	0	0	0	0	0	0	0	1.89294	0	0	0	7.30868	0	0	6.91215	1
GNAZ_HUMAN	0	0	0	0	0	0	0	0	14.3307	0	0	0	8.39351	7.03204	0	0	0	0	0	13.549	0	0	0	0	0	0	8.56106	0	16.6258	0	0	0	0	0	0	0	0	0	0	0	8.96544	0	0	0	14.9712	0	0	13.3536	10.8336
GRB2_HUMAN	33.4108	0	0	0	0	0	0	0	0	0	0	0	0	0	0	0	0	91.6431	0	0	0	36.372	0	0	0	0	220.121	0	0	0	0	0	0	102.333	0	0	0	0	0	0	0	0	0	0	0	0	0	0	0
GROA_HUMAN	0	0	0	0	0	0	0	0	5.33282	0	0	0	18.1037	16.6138	0	0	0	0	0	2.1709	0	0	0	0	0	0	8.26007	0	6.75056	0	0	0	0	0	0	0	0	0	0	0	1.89294	0	0	0	7.30868	0	0	6.91215	1
GRP78_HUMAN	9.17602	0	0	15.1547	0	0	0	0	0	47.5104	0	0	0	0	0	0	0	0	0	0	0	0	0	0	0	0	0	0	0	0	0	0	0	0	0	0	0	0	0	0	0	0	0	0	0	0	0	0	0
GTF2I_HUMAN	0	0	0	0	0	0	0	0	0	0	0	0	0	0	0	0	0	0	0	0	20.7419	0	0	0	0	0	0	28.3265	0	0	0	0	0	0	0	0	0	19.0975	0	0	0	0	0	0	0	0	0	0	0
HCD2_HUMAN	0	0	0	0	0	0	0	0	0	0	5.90738	0	0	0	6.32947	10.2801	0	0	16.6343	0	8.17356	0	0	0	4.84178	4.95062	0	0	0	0	0	18.8031	0	0	0	0	0	0	0	0	0	0	0	0	0	0	0	0	0
HCDH_HUMAN	0	0	0	0	0	0	24.794	12.8282	0	0	6.39919	0	0	0	5.34827	9.57605	0	0	0	0	0	0	0	9.62252	7.44541	12.1522	0	0	0	0	0	42.1043	10.4003	0	16.8463	0	0	0	13.24	0	0	0	34.0801	0	0	0	0	0	0
HD_HUMAN	0	0	0	0	0	0	0	0	0	0	0	0	0	0	13.0772	0	14.2197	0	0	0	0	35.3659	0	0	0	0	0	0	0	0	0	0	14.0196	0	0	0	0	11.7346	0	0	0	0	0	0	0	0	16.5893	0	0
HNRH1_HUMAN	0	0	33.0425	0	0	0	0	0	0	0	0	37.665	0	0	0	0	0	0	0	0	0	0	0	0	0	0	0	0	0	0	0	0	0	0	0	0	0	0	0	0	0	0	0	0	0	0	0	0	0
HNRPC_HUMAN	0	0	0	46.9837	0	0	0	0	0	0	0	0	0	0	0	0	0	0	0	0	0	0	0	0	0	0	0	0	0	0	0	0	0	0	0	0	0	0	0	0	0	0	0	0	0	0	0	0	0
HNRPD_HUMAN	0	0	0	0	0	0	0	0	0	0	0	44.9512	0	0	0	0	0	0	0	0	0	0	0	0	0	0	0	0	0	0	0	0	0	0	0	0	0	0	0	0	0	0	0	0	0	0	0	0	0
HNRPF_HUMAN	0	0	0	36.4124	0	0	0	0	0	0	0	0	0	0	0	0	0	0	0	0	0	0	0	0	0	0	0	0	0	0	0	0	0	0	0	0	0	0	0	0	0	0	0	0	0	0	0	0	0
HNRPG_HUMAN	0	0	0	0	0	0	0	0	0	0	0	0	0	0	0	0	0	0	0	0	0	0	0	0	0	0	0	0	0	0	0	0	0	0	0	0	0	0	0	0	0	0	0	0	0	0	0	0	0
HNRPK_HUMAN	0	0	0	26.1822	0	0	0	0	0	0	0	0	0	0	0	0	0	0	0	0	85.9293	0	0	0	0	0	0	0	0	0	0	0	0	0	0	0	0	0	0	0	0	0	0	0	0	0	0	0	0
HNRPL_HUMAN	0	0	0	53.3431	0	0	0	0	0	0	0	0	0	0	0	0	0	0	0	0	0	0	0	0	0	0	0	0	0	0	0	0	0	0	0	0	0	0	0	0	0	0	0	0	0	0	0	0	0
HNRPM_HUMAN	0	0	0	0	35.1961	0	0	0	0	0	0	0	0	0	0	0	0	0	0	0	0	0	0	0	0	0	0	42.9797	0	0	0	0	0	0	0	0	0	0	0	0	0	0	0	0	0	0	0	0	0
HNRPR_HUMAN	0	0	0	0	0	0	0	0	0	0	0	0	0	0	0	0	0	0	0	0	0	0	0	0	0	0	0	0	0	0	0	0	0	0	0	0	0	0	0	0	0	0	0	0	0	0	0	0	0
HNRPU_HUMAN	0	0	0	26.7269	0	0	0	0	0	0	0	0	0	0	0	0	0	0	0	0	0	0	0	0	0	0	0	0	0	0	0	0	0	0	0	0	0	0	0	0	0	0	0	0	0	0	0	0	0
HS90A_HUMAN	10.5344	13.441	13.4629	20.9261	0	14.8147	0	0	0	46.9221	0	21.6232	0	0	0	0	0	0	0	0	0	15.5789	0	0	0	0	0	0	0	0	0	0	0	0	0	0	0	0	0	0	0	0	0	0	0	17.3269	0	0	0
HS90B_HUMAN	13.0122	0	0	19.6334	0	0	0	0	0	0	0	19.8196	0	0	0	0	0	0	0	0	0	0	30.5244	0	0	0	0	0	0	0	0	0	0	0	0	0	0	0	0	0	0	0	0	0	0	0	0	0	0
HSP7C_HUMAN	0	0	0	17.6849	0	0	0	0	0	0	0	17.5484	0	0	0	0	0	0	0	0	0	0	0	0	0	0	0	0	0	0	0	0	0	0	0	0	0	0	0	0	0	0	0	0	0	0	0	0	0
HXK4_HUMAN	0	0	0	0	0	0	17.2385	0	0	9.44359	0	0	0	0	3.95577	8.38335	0	0	0	0	0	0	0	7.32269	5.77628	0	0	0	0	0	6.89414	0	0	0	17.0169	0	0	0	10.7247	0	0	0	0	0	0	0	23.3881	0	0
IF1AY_HUMAN	0	0	0	0	0	0	0	0	0	0	0	0	0	0	0	0	0	0	0	0	0	0	0	0	0	0	0	0	0	0	0	0	0	0	0	0	0	0	0	0	0	0	0	0	0	0	0	0	0
IF2A_HUMAN	0	0	0	0	0	0	0	0	0	0	0	0	0	0	0	0	0	0	0	0	0	0	0	0	0	0	0	0	0	0	0	0	0	0	0	0	0	0	0	0	0	0	0	0	0	0	0	0	0
IF2P_HUMAN	0	0	0	0	0	0	0	0	0	0	0	0	0	0	0	0	0	0	0	0	0	0	0	0	0	0	0	0	0	0	0	0	0	0	0	0	0	0	0	0	0	0	0	0	0	0	0	0	0
IF4A1_HUMAN	0	0	0	26.152	0	50.0348	0	0	0	0	0	0	0	0	0	0	0	0	0	0	0	0	0	0	0	0	0	0	0	0	0	0	0	0	0	0	0	0	0	0	0	0	0	0	0	0	0	0	0
IF4A2_HUMAN	0	0	0	0	0	0	0	0	0	0	0	21.8083	0	0	0	0	0	0	0	0	0	0	0	0	0	0	0	0	0	0	0	0	0	0	0	0	0	0	0	0	0	0	0	0	0	0	0	0	0
IF4B_HUMAN	0	0	0	0	0	0	0	0	0	0	0	0	0	0	0	0	0	0	0	0	0	0	0	0	0	0	0	0	0	0	0	0	0	0	0	0	0	0	0	0	0	0	0	0	0	0	71.8977	0	0
IF4E_HUMAN	0	0	0	0	0	0	0	0	0	0	0	0	0	0	0	0	0	0	0	0	0	69.5163	0	0	0	0	0	0	0	0	0	0	131.871	0	0	0	0	0	0	0	0	0	0	0	0	0	0	0	0
IF4G1_HUMAN	0	0	0	29.4288	0	0	0	0	0	0	0	0	0	0	0	0	0	0	0	0	0	0	0	0	0	0	0	34.8562	0	0	0	0	0	0	0	0	0	0	0	0	0	0	0	0	0	0	60.7294	0	0
IF4G2_HUMAN	0	0	0	0	0	0	0	0	0	21.3649	0	0	0	0	0	0	0	0	0	0	0	0	0	38.0252	0	0	0	0	0	0	0	0	0	0	0	0	0	0	0	0	0	0	0	0	0	0	0	0	0
IF5_HUMAN	0	0	0	0	0	0	0	0	0	0	0	0	0	0	0	0	0	0	0	0	0	0	0	0	0	0	0	0	0	0	0	0	0	0	0	0	0	0	0	0	0	0	0	0	0	0	0	0	0
IKBA_HUMAN	0	0	0	0	0	0	0	0	0	0	0	0	0	0	0	0	0	0	18.1212	0	0	0	0	0	0	0	0	0	0	0	0	0	0	0	0	0	0	0	0	0	0	0	0	0	0	11.6017	15.2716	0	0
IKKA_HUMAN	0	0	0	0	0	0	0	0	0	0	0	0	0	0	0	0	0	0	0	0	0	11.9556	11.1134	0	0	0	0	0	0	0	0	0	0	0	0	0	0	0	0	0	0	0	0	0	0	15.1143	10.3171	0	0
IKKB_HUMAN	0	0	0	0	0	0	0	0	0	0	0	0	0	0	0	0	0	0	0	0	0	12.2522	16.6196	32.3853	0	0	0	0	0	0	0	0	0	0	0	0	0	0	0	0	0	0	0	0	0	11.3478	0	0	0
IKKE_HUMAN	0	0	0	0	0	47.0531	0	0	0	0	61.9027	0	0	0	0	0	0	0	0	0	0	0	0	0	0	0	0	0	0	0	56.8268	89.4661	0	0	0	0	0	0	0	0	0	0	0	0	0	32.9477	0	0	0
IL8_HUMAN	0	0	0	0	0	0	0	0	14.1722	0	0	0	14.7159	14.4662	0	0	0	0	0	11.3953	0	0	0	0	0	0	8.13467	0	13.7185	0	0	0	0	0	0	0	0	0	0	0	10.3931	0	0	0	14.3076	0	0	13.9859	12.737
IMPA1_HUMAN	0	0	0	0	0	0	0	0	0	10.4604	0	0	0	0	8.3693	11.2799	0	0	17.7456	0	0	0	12.8668	9.11216	0	5.91689	0	0	0	0	0	0	0	0	0	0	0	0	0	0	0	0	0	0	0	0	0	0	0
INS_HUMAN	0	0	0	0	0	0	0	0	0	0	0	0	0	0	0	0	0	0	0	0	0	0	0	0	0	0	0	0	0	0	0	0	0	0	0	0	0	0	0	0	0	0	0	0	0	0	0	0	0
IRAK1_HUMAN	0	0	0	0	0	0	0	24.0332	0	8.75922	9.08205	0	0	0	14.0066	19.5711	0	0	16.4734	0	0	25.5507	0	0	0	0	0	0	0	0	15.3482	0	0	0	23.2344	0	0	13.4498	0	69.3534	0	0	26.9655	0	0	0	0	0	0
JPH4_HUMAN	0	0	0	0	0	0	0	0	0	0	0	0	0	0	4.68139	6.26239	0	0	0	0	5.43988	0	0	0	0	0	0	0	0	0	4.52938	0	0	0	13.1312	0	0	0	0	0	0	0	0	0	0	0	0	0	0
KC1G3_HUMAN	0	0	0	0	0	0	12.733	8.77937	0	7.6611	5.05462	0	0	0	4.91861	0	0	0	0	0	0	0	0	7.85948	5.42	8.91926	0	0	0	0	8.31053	0	0	0	0	0	0	4.98516	0	0	0	0	0	0	0	0	0	0	0
KNG1_HUMAN	0	0	0	0	0	0	18.402	0	5.09469	0	0	0	14.5232	13.8398	0	0	0	0	0	1.27796	0	0	0	0	0	0	4.811	0	4.52901	0	0	0	0	0	0	0	0	0	0	0	1	0	0	0	6.57344	0	0	6.31305	1.89294
KPCA_HUMAN	0	0	40.8463	57.0501	0	0	0	0	0	0	0	0	0	28.1027	0	0	0	14.4484	0	0	0	0	0	0	0	0	0	0	25.9639	0	0	0	0	0	0	0	0	0	0	0	0	0	0	0	0	0	0	0	0
KPCD_HUMAN	0	0	61.4512	0	0	0	0	17.9231	0	8.40379	6.86202	0	0	0	7.70635	0	0	0	0	0	10.0243	0	17.4127	8.60137	11.8904	18.3681	0	0	0	0	12.4007	0	15.8687	0	0	0	0	8.59247	16.9449	0	0	0	0	0	0	0	23.5558	0	0
KPCD2_HUMAN	0	0	0	0	0	0	0	0	0	6.29216	7.18474	0	0	0	0	0	0	0	0	0	0	0	0	0	0	13.4642	0	0	0	0	0	0	0	0	0	0	0	7.71919	10.7103	0	0	0	0	0	0	0	0	0	0
KPYM_HUMAN	0	0	0	50.6293	0	0	0	0	0	13.4081	0	0	59.655	64.9521	0	11.0247	0	0	0	0	10.9658	0	0	15.8172	0	0	0	0	0	0	0	0	15.4762	0	0	0	0	0	0	0	0	0	0	0	0	0	0	0	0
LIS1_HUMAN	0	17.9792	28.2315	0	0	21.6872	0	0	0	0	0	0	0	0	0	0	0	0	0	0	0	0	0	0	0	0	0	0	0	0	0	0	47.4848	0	0	0	16.7666	48.3519	0	14.1302	0	15.5968	10.0011	19.2498	0	0	0	0	0
LSM2_HUMAN	0	0	0	0	0	0	0	0	0	0	0	0	0	0	0	0	0	0	0	0	0	0	0	0	0	0	0	0	0	0	0	0	0	0	0	0	0	0	0	0	0	0	0	0	0	0	0	0	0
LYAG_HUMAN	0	0	0	0	0	0	0	0	0	0	8.70152	0	0	0	9.00932	0	0	0	0	0	0	0	0	12.5542	6.37012	0	0	0	0	0	0	0	0	0	15.8554	0	0	0	0	0	0	0	0	0	0	0	0	0	0
M3K1_HUMAN	0	36.405	0	0	0	0	0	0	0	0	0	0	0	0	0	0	0	0	45.2054	0	0	23.7021	0	0	0	0	0	0	0	0	0	0	0	0	0	0	0	0	0	0	0	0	0	0	0	25.2789	27.2082	0	0
MARE1_HUMAN	0	14.996	24.5472	0	30.5799	9.73458	0	0	0	0	0	0	0	0	0	0	0	0	0	0	0	0	0	0	0	0	0	0	0	0	0	0	0	0	0	0	7.98985	0	0	8.98799	0	7.21385	12.8437	9.53261	0	0	0	0	0
MAT1_HUMAN	0	0	0	0	0	0	0	0	0	0	0	0	0	0	0	0	0	0	0	0	0	0	0	0	0	0	0	0	0	0	0	0	0	0	0	0	0	0	0	0	0	0	0	0	0	0	0	0	0
MBL2_HUMAN	0	0	0	0	0	0	0	6.53246	0	0	8.16638	0	0	0	0	0	0	0	0	0	0	0	0	0	0	0	0	0	0	0	0	0	0	0	0	0	0	0	0	0	0	0	0	0	0	0	0	0	0
MD2L1_HUMAN	0	0	0	0	0	0	0	0	0	0	0	0	0	0	0	0	0	0	0	0	0	0	0	0	0	0	0	0	0	0	0	0	0	0	0	0	6.68091	0	0	7.13831	0	5.95186	6.59508	7.74152	0	0	0	0	0
MK01_HUMAN	9.6057	0	0	30.3705	34.2593	0	0	0	0	0	0	0	0	0	0	0	0	0	0	0	0	10.442	0	0	0	0	0	0	0	0	0	0	0	0	0	0	0	0	0	0	0	0	0	0	0	0	0	0	0
MK03_HUMAN	11.4496	0	0	32.3539	0	0	0	0	0	0	0	0	0	0	0	0	0	0	0	0	0	7.395	0	0	0	0	0	0	0	0	0	0	0	0	0	0	0	0	0	0	0	0	0	0	0	0	18.6326	0	0
MP2K1_HUMAN	28.5806	38.6236	0	50.9732	51.3426	0	0	0	0	11.2035	13.0372	0	0	0	0	0	32.4145	0	0	0	0	16.6536	0	0	0	29.8206	0	0	0	0	0	0	0	0	0	0	0	0	0	0	0	0	0	0	0	0	17.031	0	0
MPIP1_HUMAN	43.8558	45.1019	0	50.6058	0	0	0	0	0	0	9.75663	0	0	0	16.0467	0	0	0	20.0552	0	19.3959	0	0	0	22.1749	0	0	0	0	0	0	0	0	0	0	0	0	0	0	0	0	0	23.7468	0	0	0	16.6496	0	0
MYC_HUMAN	16.5402	21.2405	0	0	0	0	0	0	0	0	0	0	0	0	0	0	0	0	0	0	0	0	0	51.4743	0	0	0	0	0	0	0	0	0	0	0	65.2514	0	0	0	0	0	0	0	0	0	0	0	0	0
NCBP1_HUMAN	0	0	47.3403	0	0	0	0	0	0	0	0	0	0	0	0	0	0	0	0	0	0	0	0	0	0	0	0	0	0	0	0	0	0	0	0	0	0	0	0	0	0	0	0	0	0	0	0	0	0
NDKB_HUMAN	0	0	0	52.2712	0	32.1684	0	0	0	0	0	0	60.6568	62.239	0	0	0	0	0	0	0	0	0	0	0	0	0	0	0	0	0	0	0	0	0	0	0	0	0	0	0	0	0	0	0	0	0	0	0
NEK2_HUMAN	0	9.08549	19.2686	0	0	6.40983	0	0	0	0	0	0	0	0	0	0	0	0	0	0	0	0	0	0	0	0	0	0	0	0	0	0	0	0	0	0	0	0	0	0	0	10.4855	0	13.1195	0	0	0	0	0
NFKB1_HUMAN	0	0	0	0	0	0	0	0	0	0	0	0	0	0	0	0	0	0	22.5323	0	0	12.4446	18.5406	33.9651	0	0	0	0	0	0	0	0	0	0	0	0	0	0	0	0	0	0	0	0	0	11.9087	0	0	0
NFYA_HUMAN	0	0	0	0	0	0	0	13.2832	0	0	0	0	0	0	0	0	0	0	0	0	0	0	0	0	16.7678	0	0	0	0	0	0	0	0	0	0	0	0	0	0	0	0	0	0	0	0	0	0	0	0
NH2L1_HUMAN	0	0	0	0	0	0	0	0	0	0	0	0	0	0	0	0	0	0	0	0	0	0	0	0	0	0	0	0	0	0	0	0	0	0	0	0	0	0	0	0	0	0	0	0	0	0	0	0	0
NSDHL_HUMAN	0	0	0	0	0	0	0	0	0	8.05446	8.69181	0	0	0	9.69282	8.67891	23.8896	0	0	0	12.3503	0	0	11.6252	12.6357	18.6771	0	0	0	0	13.6895	0	8.68829	0	16.0338	0	0	10.6863	16.3693	0	0	0	0	0	0	0	0	0	0
NUCL_HUMAN	0	0	0	21.3526	0	0	0	0	0	0	0	15.778	0	0	0	0	0	0	0	0	0	0	0	0	0	0	0	0	0	0	0	0	0	0	0	0	0	0	84.9456	0	0	0	0	0	0	0	0	0	0
NUDC_HUMAN	0	0	0	0	35.5555	0	0	0	0	0	0	0	0	0	0	0	0	0	0	0	0	0	0	0	0	0	0	38.6134	0	0	0	0	0	0	0	0	5.79563	0	0	6.29648	0	5.9226	12.8132	10.3892	0	0	0	0	0
NUP43_HUMAN	0	0	0	0	0	0	0	0	0	0	15.9836	0	0	0	26.3306	0	0	0	0	0	27.0826	0	0	30.1067	32.3377	0	0	0	0	0	0	54.3455	0	0	35.7408	0	72.0624	0	31.2165	50.0261	0	62.7954	14.9455	59.3226	0	0	0	0	0
OCTC_HUMAN	0	0	0	96.4649	0	0	0	10.357	0	6.80609	0	0	0	0	4.61373	0	0	0	0	0	6.40866	0	14.1171	6.87157	4.77825	7.23633	0	0	0	0	0	0	6.92559	0	0	0	0	5.44664	0	0	0	0	0	0	0	0	0	0	0
ODB2_HUMAN	0	0	0	81.5791	0	0	20.0417	0	0	0	0	0	0	0	6.0728	9.13611	0	0	0	0	7.79743	0	0	6.92766	7.24369	11.9788	0	0	0	0	0	0	6.57815	0	13.5637	0	0	6.36655	0	0	0	0	0	0	0	0	0	0	0
P2Y12_HUMAN	0	0	0	0	0	0	0	0	5.33282	0	0	0	18.1037	16.6138	0	0	0	0	0	2.1709	0	0	0	0	0	0	8.26007	0	6.75056	0	0	0	0	0	0	0	0	0	0	0	1.89294	0	0	0	7.30868	0	0	6.91215	1
P3C2G_HUMAN	0	0	0	0	0	0	0	0	0	0	9.45271	0	0	0	11.4668	0	16.8545	0	0	0	0	19.151	11.2446	8.88715	12.852	0	0	0	0	0	0	0	0	0	0	0	0	0	0	0	0	0	0	0	0	0	0	0	0
P53_HUMAN	0	0	0	21.2742	0	23.6078	0	0	0	0	0	0	0	0	0	0	0	0	0	0	0	0	0	0	0	0	0	0	0	0	0	0	0	0	0	0	0	0	0	0	0	0	0	0	0	0	18.9718	0	0
P85A_HUMAN	0	0	56.0219	0	0	0	27.744	0	0	0	0	0	0	0	0	0	0	0	0	48.1039	29.7652	14.9579	31.2554	31.4039	0	0	22.5964	0	36.639	0	0	0	0	0	0	0	0	0	0	0	41.4162	0	0	0	0	0	0	0	0
P85B_HUMAN	16.5116	0	0	0	0	0	0	0	0	0	0	0	0	0	0	0	0	0	0	0	0	18.7556	0	0	0	0	0	0	0	8.43766	0	0	0	0	0	0	0	0	0	0	0	0	0	0	0	0	0	0	0
PABP1_HUMAN	0	0	27.8313	0	17.0462	0	0	0	0	0	0	0	0	0	0	0	0	0	0	0	0	0	0	0	0	0	0	0	0	0	0	0	0	0	0	0	0	0	0	0	0	0	0	0	0	0	0	0	0
PAK1_HUMAN	0	0	0	0	0	0	0	0	0	0	0	0	0	0	0	0	0	0	0	0	0	0	0	0	0	0	0	0	0	9.32232	0	0	0	0	0	0	0	0	0	0	0	0	0	0	0	0	16.8809	0	0
PAK2_HUMAN	0	0	0	0	0	0	51.2363	0	0	17.9063	0	0	90.5321	0	0	0	0	0	0	0	28.7775	16.4464	0	0	0	0	0	0	0	30.4169	26.2397	0	0	0	0	0	0	0	31.6361	0	0	0	0	0	0	0	17.4331	0	0
PAPOA_HUMAN	0	0	0	0	0	0	0	0	0	0	0	0	0	0	0	70.2334	0	0	0	0	0	0	76.0884	0	0	0	0	0	0	0	0	0	0	0	0	0	0	0	0	0	0	0	0	0	0	0	0	0	0
PAXI_HUMAN	0	0	0	13.6349	0	0	0	0	0	0	0	0	0	0	0	0	0	0	49.4973	0	0	21.0722	0	0	0	0	0	21.3756	0	36.3427	0	0	0	0	0	0	0	0	0	0	0	0	0	0	0	23.1374	0	0	0
PCBP1_HUMAN	0	0	0	41.1795	38.2423	0	0	0	0	0	0	0	0	0	0	0	0	0	0	0	0	0	0	0	0	0	0	0	0	0	0	0	0	0	0	0	0	0	0	0	0	0	0	0	0	0	0	0	0
PESC_HUMAN	0	0	0	0	0	0	0	0	0	0	0	0	0	0	0	0	0	0	0	0	0	0	0	0	0	0	0	0	0	0	0	0	0	0	0	0	0	0	0	0	0	0	0	0	0	0	0	0	0
PINX1_HUMAN	0	0	0	0	0	0	0	0	0	0	0	0	0	0	0	0	0	0	0	0	0	0	0	0	0	0	0	0	0	0	0	0	0	0	0	0	0	0	0	0	0	0	0	0	0	38.3883	0	0	0
PK3CA_HUMAN	0	0	0	0	0	0	28.1312	0	0	0	0	0	0	0	0	0	0	0	0	43.0467	0	12.854	0	0	0	0	20.4412	0	35.4826	0	0	0	0	0	0	0	0	0	0	0	40.352	0	0	0	0	0	0	0	0
PK3CB_HUMAN	0	0	0	0	0	0	0	0	0	0	0	0	0	0	0	0	0	0	0	0	0	17.1228	16.2807	17.5673	0	0	0	0	0	0	0	0	0	0	0	0	0	0	0	0	0	0	0	0	0	0	0	0	0
PK3CG_HUMAN	0	0	0	0	0	0	12.5796	0	10.5754	0	0	0	0	0	0	0	0	19.3155	0	5.90583	0	38.953	0	0	0	0	4.60341	0	0	0	0	0	0	0	0	0	0	0	0	0	5.65583	0	0	0	10.9823	0	0	10.7404	8.87543
PKD2_HUMAN	0	0	0	0	0	0	0	0	0	8.26968	5.00962	0	0	0	0	0	0	0	0	0	0	0	0	7.76795	0	0	0	0	0	0	0	0	0	0	0	0	0	6.17959	0	0	0	0	0	0	0	0	0	0	0
PLCB1_HUMAN	0	0	0	0	0	0	11.2126	0	15.1923	32.3268	0	0	0	0	0	0	0	26.95	0	10.5195	0	0	0	0	0	0	8.82067	0	0	0	0	0	0	0	0	0	0	0	0	0	10.4064	0	0	0	15.5832	0	0	15.558	13.4782
PLCB2_HUMAN	0	0	0	0	0	0	11.8672	0	41.616	27.1749	43.1976	0	0	0	0	41.7233	0	52.5336	0	35.3465	0	0	0	36.5183	0	0	21.6501	0	0	0	0	0	0	0	0	0	0	0	0	0	33.0202	0	0	0	40.8843	0	0	40.9124	42.6841
PLCD1_HUMAN	0	0	0	0	0	0	12.3225	0	0	8.79395	5.80982	0	0	0	5.7427	11.1014	13.6947	0	0	0	0	0	0	7.76967	6.96162	10.7441	0	0	0	0	0	0	0	0	0	0	0	7.30686	13.5083	0	0	0	0	0	0	0	0	0	0
PLCG1_HUMAN	0	0	0	0	0	0	0	0	0	14.4228	0	0	0	0	0	0	0	0	0	0	18.8157	17.8481	0	0	0	0	44.6293	0	0	0	0	0	0	0	0	0	0	0	24.7085	0	0	0	0	0	0	0	0	0	0
PLCG2_HUMAN	0	0	0	0	0	0	0	0	0	10.4391	0	0	0	0	0	0	0	0	0	0	0	0	0	0	0	0	0	0	0	0	0	0	0	0	0	0	0	0	0	0	0	0	0	0	0	0	0	0	0
PLK1_HUMAN	0	13.3635	23.0609	0	0	11.8523	0	0	0	0	0	0	0	0	0	0	0	0	0	0	0	0	0	0	0	0	0	0	0	0	0	0	0	0	0	0	8.71416	0	0	9.07501	0	7.55713	8.83341	10.4307	0	0	0	0	0
PP1G_HUMAN	0	0	0	0	0	22.5311	0	0	0	0	0	0	0	0	0	0	0	0	0	0	0	0	0	0	0	0	0	0	0	0	0	0	0	0	0	0	3.63216	0	0	5.38501	0	4.07241	16.3891	11.3282	0	0	0	0	0
PPB1_HUMAN	0	0	0	0	0	0	12.4882	0	0	0	7.91948	0	0	0	7.53393	13.4742	0	0	0	0	0	0	0	12.517	5.88265	5.42881	0	0	0	0	0	0	0	0	0	0	0	0	0	0	0	0	0	0	0	0	0	0	0
PRKDC_HUMAN	14.1865	0	17.3062	0	0	0	0	0	0	0	0	0	0	0	0	0	0	0	0	0	0	0	0	0	0	0	0	0	0	0	0	0	0	0	0	0	0	0	0	0	0	0	35.0276	0	0	0	0	0	0
PRP4_HUMAN	0	0	0	0	0	0	0	0	0	0	0	0	0	0	0	0	0	0	0	0	0	0	0	0	0	0	0	0	0	0	0	0	0	0	0	61.5284	0	0	0	0	0	0	0	0	0	0	0	0	0
PTBP1_HUMAN	0	0	0	46.6877	0	0	0	0	0	0	0	0	0	0	0	0	0	0	0	0	0	0	0	0	0	0	0	0	0	0	0	0	0	0	0	0	0	0	0	0	0	0	0	0	0	0	0	0	0
RAC1_HUMAN	0	0	0	0	0	0	0	0	0	0	0	62.1896	0	0	0	0	0	0	0	0	0	10.4688	0	0	0	0	0	39.7505	23.9507	9.37063	0	0	0	0	0	0	0	0	0	0	0	0	0	0	0	0	0	0	0
RAE2_HUMAN	0	0	0	0	0	0	12.6803	0	0	0	7.45164	0	0	0	6.01921	10.1711	8.67383	0	0	0	7.33994	0	0	10.2515	4.73051	0	0	0	0	0	8.10026	0	9.27384	0	12.4211	0	0	5.24614	0	0	0	0	0	0	0	0	0	0	0
RAF1_HUMAN	6.14928	13.2048	15.9941	27.7059	0	21.0108	0	0	0	0	0	0	0	0	0	0	0	0	0	0	0	8.52559	0	0	0	0	0	0	0	0	0	0	0	0	0	0	0	0	0	0	0	0	0	0	0	0	0	0	0
RASH_HUMAN	12.9351	0	0	0	0	0	0	0	0	0	0	0	0	0	23.6864	0	0	0	0	0	0	0	0	0	0	0	0	0	0	0	0	0	0	0	0	0	0	0	0	0	0	0	0	0	0	18.0314	0	0	0
RCC2_HUMAN	0	0	0	0	29.1725	0	0	0	0	0	0	0	0	0	0	0	0	0	0	0	0	0	0	0	0	0	0	34.1146	0	0	0	0	0	0	0	0	5.36421	0	0	7.43129	0	5.18719	13.4343	7.16475	0	0	0	0	0
REN3B_HUMAN	0	0	0	0	0	0	0	0	0	0	0	0	0	0	0	0	0	0	0	0	0	0	0	0	0	0	0	0	0	0	0	0	0	0	0	0	0	0	0	0	0	0	0	0	0	0	0	0	0
RHG04_HUMAN	0	0	0	0	0	0	0	0	0	0	0	0	0	0	0	0	0	0	0	0	0	0	0	0	0	0	0	0	28.0538	11.6828	0	0	0	0	0	0	0	0	0	0	0	0	0	0	0	0	0	0	0
RHOA_HUMAN	0	0	0	0	74.405	0	0	0	0	0	0	0	0	0	0	0	0	0	0	0	0	16.2743	0	0	0	0	0	39.0283	18.8648	8.90865	0	0	0	0	0	0	0	0	0	0	0	0	0	0	0	0	0	0	0
RHOC_HUMAN	0	0	0	0	0	0	0	0	0	0	0	0	0	0	0	0	0	0	0	0	0	0	0	0	0	0	0	0	30.1052	12.8037	0	0	0	0	0	0	0	0	0	0	0	0	0	0	0	0	0	0	0
RHOD_HUMAN	0	0	0	0	0	0	0	23.261	0	0	0	0	0	65.6778	0	20.0458	0	0	0	0	0	0	0	0	0	0	0	0	0	22.6503	17.4681	0	0	0	27.4031	0	0	21.6717	0	0	0	0	0	0	0	0	0	0	0
RL10A_HUMAN	0	0	0	42.3395	0	0	0	0	0	0	0	0	0	0	0	0	0	0	0	0	0	0	0	0	0	0	0	0	0	0	0	0	0	0	0	0	0	0	0	0	0	0	0	0	0	0	0	0	0
RL12_HUMAN	0	0	0	0	0	0	0	0	0	0	0	0	0	0	0	0	0	0	0	0	0	0	0	0	0	0	0	0	0	0	0	0	0	0	0	0	0	0	0	0	0	0	0	0	0	0	0	0	0
RL19_HUMAN	0	0	0	42.1804	0	0	0	0	0	0	0	0	0	0	0	0	0	0	0	0	0	0	0	0	0	0	0	0	0	0	0	0	0	0	0	0	0	0	0	0	0	0	0	0	0	0	0	221.143	0
RL22_HUMAN	0	0	0	0	0	0	0	0	0	0	0	20.1447	0	0	0	0	0	0	0	0	0	0	0	0	0	0	0	0	0	0	0	0	0	0	0	0	0	0	0	0	0	0	0	0	0	0	0	0	0
RL23_HUMAN	0	0	0	0	0	0	0	0	0	0	0	0	0	0	0	0	0	0	0	0	0	0	0	0	0	0	0	0	0	0	0	0	0	0	0	0	0	0	0	0	0	0	0	0	0	0	0	0	0
RL23A_HUMAN	0	0	0	0	22.9624	0	0	0	0	0	0	0	0	0	0	0	0	0	0	0	0	0	0	0	0	0	0	0	0	0	0	0	0	0	0	0	0	0	0	0	0	0	0	0	0	0	0	0	0
RL26_HUMAN	0	0	0	0	0	0	0	0	0	0	0	0	0	0	0	0	0	0	0	0	0	0	0	0	0	0	0	0	0	0	0	0	0	0	0	0	0	0	0	0	0	0	0	0	0	0	0	0	0
RL27_HUMAN	0	0	0	0	0	0	0	0	0	0	0	0	0	0	0	0	0	0	0	0	0	0	0	0	0	0	0	0	0	0	0	0	0	0	0	0	0	0	0	0	0	0	0	0	0	0	0	0	0
RL29_HUMAN	0	0	0	0	32.9855	0	0	0	0	0	0	0	0	0	0	0	0	0	0	0	0	0	0	0	0	0	0	0	0	0	0	0	0	0	0	0	0	0	0	0	0	0	0	0	0	0	0	0	0
RL3_HUMAN	0	0	44.9699	0	23.9303	0	0	0	0	0	0	0	0	0	0	0	0	0	0	0	0	0	0	0	0	0	0	0	0	0	0	0	0	0	0	0	0	0	0	0	0	0	0	0	0	0	0	0	0
RL35_HUMAN	0	0	0	0	0	0	0	0	0	0	0	0	0	0	0	0	0	0	0	0	0	0	0	0	0	0	0	0	0	0	0	0	0	0	0	0	0	0	0	0	0	0	0	0	0	0	0	0	0
RL35A_HUMAN	0	0	0	0	0	0	0	0	0	0	0	0	0	0	0	0	0	0	0	0	0	0	0	0	0	0	0	0	0	0	0	0	0	0	0	0	0	0	0	0	0	0	0	0	0	0	0	0	0
RL36_HUMAN	0	0	0	0	0	0	0	0	0	0	0	0	0	0	0	0	0	0	0	0	0	0	0	0	0	0	0	0	0	0	0	0	0	0	0	0	0	0	0	0	0	0	0	0	0	0	0	0	0
RL37_HUMAN	0	0	0	0	0	0	0	0	0	0	0	0	0	0	0	0	0	0	0	0	0	0	0	0	0	0	0	0	0	0	0	0	0	0	0	0	0	0	0	0	0	0	0	0	0	0	0	0	0
RL37A_HUMAN	0	0	0	0	31.4269	0	0	0	0	0	0	0	0	0	0	0	0	0	0	0	0	0	0	0	0	0	0	0	0	0	0	0	0	0	0	0	0	0	0	0	0	0	0	0	0	0	0	0	0
RL38_HUMAN	0	0	0	0	34.133	0	0	0	0	0	0	0	0	0	0	0	0	0	0	0	0	0	0	0	0	0	0	0	0	0	0	0	0	0	0	0	0	0	0	0	0	0	0	0	0	0	0	0	0
RL4_HUMAN	0	0	0	0	0	0	0	0	0	0	0	0	0	0	0	0	0	0	0	0	0	0	0	0	0	0	0	0	0	0	0	0	0	0	0	0	0	0	0	0	0	0	0	0	0	0	0	0	0
RL40_HUMAN	0	0	0	0	0	0	0	0	0	0	0	0	0	0	0	0	0	0	0	0	0	0	0	0	0	0	0	0	0	0	0	0	0	0	0	0	0	0	0	0	0	0	0	0	0	0	0	0	0
RL5_HUMAN	0	0	0	42.6031	0	0	0	0	0	0	0	0	0	0	0	0	0	0	0	0	0	0	0	0	0	0	0	0	0	0	0	0	0	0	0	0	0	0	0	0	0	0	0	0	0	0	0	0	0
RL6_HUMAN	0	0	0	49.1819	0	0	0	0	0	0	0	0	0	0	0	0	0	0	0	0	0	0	0	0	0	0	0	0	0	0	0	0	0	0	0	0	0	0	0	0	0	0	0	0	0	0	0	0	0
RL7_HUMAN	0	0	0	0	0	0	0	0	0	0	0	15.6358	0	0	0	0	0	0	0	0	0	0	0	0	0	0	0	0	0	0	0	0	0	0	0	0	0	0	0	0	0	0	0	0	0	0	0	0	0
RL8_HUMAN	0	0	0	40.861	0	0	0	0	0	0	0	0	0	0	0	0	0	0	0	0	0	0	0	0	0	0	0	0	0	0	0	0	0	0	0	0	0	0	0	0	0	0	0	0	0	0	0	0	0
RLA0_HUMAN	0	0	0	39.1899	0	0	0	0	0	0	0	17.3968	0	0	0	0	0	0	0	0	0	0	0	0	0	0	0	0	0	0	0	0	0	0	0	0	0	0	0	0	0	0	0	0	0	0	0	0	0
RLA1_HUMAN	0	0	0	35.7531	0	0	0	0	0	110.263	0	30.7813	0	0	0	124.089	0	0	0	0	0	0	0	0	0	0	0	0	0	0	0	0	0	0	0	100.126	0	0	0	0	0	0	0	0	0	0	0	0	0
RLA2_HUMAN	0	0	0	35.7466	0	0	0	0	0	0	0	0	0	0	0	0	0	0	0	0	0	0	0	0	0	0	0	0	0	0	0	0	0	0	0	0	0	0	0	0	0	0	0	0	0	0	0	0	0
ROA1_HUMAN	0	0	0	36.8999	0	0	0	0	0	0	0	31.2258	0	0	0	0	0	0	0	0	0	0	0	0	0	0	0	0	0	0	0	0	0	0	0	0	0	0	0	0	0	0	0	0	0	0	0	0	0
ROA2_HUMAN	0	0	0	0	0	0	0	0	0	0	0	46.4212	0	0	0	0	0	0	0	0	0	0	0	0	0	0	0	0	0	0	0	0	0	0	0	0	0	0	0	0	0	0	0	0	0	0	0	0	0
RPAB4_HUMAN	0	0	0	0	0	0	0	0	0	0	0	0	0	0	0	0	0	0	0	0	0	0	0	0	0	0	0	0	0	0	0	0	0	0	0	0	0	0	0	0	0	0	0	0	0	0	0	0	0
RPB11_HUMAN	0	0	0	0	0	0	0	0	0	0	0	0	0	0	0	0	0	0	0	0	0	0	0	0	0	0	0	0	0	0	0	0	0	0	0	0	0	0	0	0	0	0	0	0	0	0	0	0	0
RPB3_HUMAN	0	0	0	0	0	0	0	0	0	0	0	0	262.943	267.462	0	0	0	0	0	0	0	0	0	0	0	0	0	0	0	0	0	0	0	0	0	0	0	0	0	0	0	0	0	0	0	0	0	0	0
RPN1_HUMAN	0	0	0	0	26.9867	0	0	0	0	0	0	0	0	0	0	0	0	0	0	0	0	0	0	0	0	0	0	31.8485	0	0	0	0	0	0	0	0	0	0	0	0	0	0	0	0	0	0	0	0	0
RPN2_HUMAN	0	0	0	0	0	0	0	0	0	0	0	0	0	0	0	0	0	0	0	0	0	0	0	0	0	0	0	38.0869	0	0	0	0	0	0	0	0	0	0	0	0	0	0	0	0	0	0	0	0	0
RS10_HUMAN	0	0	0	0	0	0	0	0	0	0	0	22.9701	0	0	0	0	0	0	0	0	0	0	0	0	0	0	0	0	0	0	0	0	0	0	0	0	0	0	0	0	0	0	0	0	0	0	0	0	0
RS11_HUMAN	0	0	0	0	0	0	0	0	0	0	0	0	0	0	0	0	0	0	0	0	0	0	0	0	0	0	0	0	0	0	0	0	0	0	0	0	0	0	0	0	0	0	0	0	0	0	0	0	0
RS13_HUMAN	0	0	0	0	0	0	0	0	0	0	0	18.3511	0	0	0	0	0	0	0	0	0	0	0	0	0	0	0	0	0	0	0	0	0	0	0	0	0	0	0	0	0	0	0	0	0	0	0	0	0
RS16_HUMAN	0	0	0	0	0	0	0	0	0	0	0	0	0	0	0	0	0	0	0	0	0	0	0	0	0	0	0	0	0	0	0	0	0	0	0	0	0	0	0	0	0	0	0	0	0	0	0	0	0
RS17_HUMAN	0	0	0	0	0	0	0	0	0	0	0	0	0	0	0	0	0	0	0	0	0	0	0	0	0	0	0	0	0	0	0	0	0	0	0	0	0	0	0	0	0	0	0	0	0	0	0	0	0
RS18_HUMAN	0	0	0	0	0	0	0	0	0	0	0	16.8929	0	0	0	0	0	0	0	0	0	0	0	0	0	0	0	0	0	0	0	0	0	0	0	0	0	0	0	0	0	0	0	0	0	0	0	0	0
RS19_HUMAN	0	0	0	0	0	0	0	0	0	0	0	21.3079	0	0	0	0	0	0	0	0	0	0	0	0	0	0	0	0	0	0	0	0	0	0	0	0	0	0	0	0	0	0	0	0	222.381	0	0	0	0
RS2_HUMAN	0	0	0	0	0	0	0	0	0	0	0	0	0	0	0	0	0	0	0	0	0	0	0	0	0	0	0	0	0	0	0	0	0	0	0	0	0	0	0	0	0	0	0	0	0	0	0	0	0
RS20_HUMAN	0	0	0	0	0	0	0	0	0	0	0	0	0	0	0	0	0	0	0	0	0	0	0	0	0	0	0	0	0	0	0	0	0	0	0	0	0	0	0	0	0	0	0	0	0	0	0	0	0
RS24_HUMAN	0	0	0	0	0	0	0	0	0	0	0	22.0784	0	0	0	0	0	0	0	0	0	0	0	0	0	0	0	0	0	0	0	0	0	0	0	0	0	0	0	0	0	0	0	0	0	0	0	0	0
RS26_HUMAN	0	0	0	0	0	0	0	0	0	0	0	0	0	0	0	0	0	0	0	0	0	0	0	0	0	0	0	0	0	0	0	0	0	0	0	0	0	0	0	0	0	0	0	0	0	0	0	0	0
RS27_HUMAN	0	0	0	0	0	0	0	0	0	0	0	0	0	0	0	0	0	0	0	0	0	0	0	0	0	0	0	0	0	0	0	0	0	0	0	0	52.2128	0	0	80.9009	0	51.5402	87.1955	49.1568	0	0	0	0	0
RS27A_HUMAN	0	0	0	0	0	0	0	0	0	0	0	0	0	0	0	0	0	0	0	0	0	0	0	0	0	0	0	0	0	0	0	0	0	0	0	0	0	0	0	0	0	0	0	0	0	0	0	0	0
RS3_HUMAN	0	0	0	32.5894	0	0	0	0	0	0	0	0	0	0	0	0	0	0	0	0	0	0	0	0	0	0	0	0	0	0	0	0	0	0	0	0	0	0	0	0	0	0	0	0	0	0	0	0	0
RS4Y1_HUMAN	0	0	0	0	0	0	0	0	0	0	0	0	0	0	0	0	0	0	0	0	0	0	0	0	0	0	0	0	0	0	0	0	0	0	0	0	0	0	0	0	0	0	0	0	0	0	0	0	0
RS5_HUMAN	0	0	0	0	0	0	0	0	0	0	0	0	0	0	0	0	0	0	0	0	0	0	0	0	0	0	0	0	0	0	0	0	0	0	0	0	0	0	0	0	0	0	0	0	0	0	0	0	0
RS6_HUMAN	0	0	0	0	0	0	0	0	0	0	0	0	0	0	0	0	0	0	0	0	0	64.437	0	0	0	0	0	0	0	0	0	0	0	0	0	0	0	0	0	0	0	0	0	0	0	0	0	0	0
RS7_HUMAN	0	0	0	35.7824	0	0	0	0	0	0	0	17.8518	0	0	0	0	0	0	0	0	0	0	0	0	0	0	0	0	0	0	0	0	0	0	0	0	0	0	0	0	0	0	0	0	0	0	0	0	0
RS8_HUMAN	0	0	0	0	0	0	0	0	0	0	0	17.4192	0	0	0	0	0	0	0	0	0	0	0	0	0	0	0	0	0	0	0	0	0	0	0	0	0	0	0	0	0	0	0	0	0	0	0	0	0
RS9_HUMAN	0	0	0	0	28.397	0	0	0	0	0	0	15.0114	0	0	0	0	0	0	0	0	0	0	0	0	0	0	0	0	0	0	0	0	0	0	0	0	0	0	0	0	0	0	0	0	0	0	0	0	0
RSMB_HUMAN	0	0	0	0	0	0	0	0	0	0	0	0	0	0	0	0	0	0	0	0	0	0	0	0	0	0	0	0	0	0	0	0	0	0	0	0	0	0	0	0	0	0	0	0	0	0	0	0	0
RSSA_HUMAN	0	0	0	0	0	0	0	0	0	0	0	20.8598	0	0	0	0	0	0	0	0	0	0	0	0	0	0	0	0	0	0	0	0	0	0	0	0	0	0	0	0	0	0	0	0	0	0	0	0	0
RT28_HUMAN	0	0	0	0	0	0	0	0	0	8.48986	0	0	0	0	0	0	10.2035	0	0	0	7.181	0	0	0	5.04299	0	0	0	0	0	0	0	7.67588	0	14.1193	0	0	7.42275	9.20564	0	0	0	0	0	0	0	0	0	0
RU2A_HUMAN	0	0	0	0	31.8387	0	0	0	0	0	0	0	0	0	0	0	0	0	0	0	0	0	0	0	0	0	0	43.4469	0	0	0	0	0	0	0	0	0	0	0	0	0	0	0	0	0	0	0	0	0
RU2B_HUMAN	0	0	0	0	38.7322	0	0	0	0	0	0	0	0	0	0	0	0	0	0	0	0	0	0	0	0	0	0	0	0	0	0	0	0	0	0	0	0	0	0	0	0	0	0	0	0	0	0	0	0
RUXF_HUMAN	0	0	0	0	0	0	0	0	0	0	0	0	0	0	0	0	0	0	0	0	0	0	0	0	0	0	0	0	0	0	0	0	0	0	0	0	0	0	0	0	0	0	0	0	0	0	0	0	0
SDF1_HUMAN	0	0	0	0	0	0	0	0	5.85715	0	0	0	14.343	13.2906	0	0	0	0	0	3.28547	0	0	0	0	0	0	6.13779	0	6.43656	0	0	0	0	0	0	0	0	0	0	0	2.93304	0	0	0	7.31273	0	0	6.91113	2.48225
SEC13_HUMAN	0	0	0	0	31.3067	0	0	0	0	0	0	0	0	0	0	0	0	0	0	0	0	0	0	0	0	0	0	38.0852	0	0	0	0	0	0	0	0	5.07913	0	0	6.62187	0	5.29907	13.2192	8.29869	0	0	0	0	0
SF3A1_HUMAN	0	0	0	0	0	0	0	0	0	0	0	0	0	0	0	0	0	0	0	0	0	0	0	0	0	0	0	42.795	0	0	0	0	0	0	0	0	0	0	0	0	0	0	0	0	0	0	0	0	0
SF3A2_HUMAN	0	0	0	0	0	0	0	0	0	0	0	0	0	0	0	0	0	0	0	0	0	0	0	0	0	0	0	0	0	0	0	0	0	0	0	0	0	0	0	0	0	0	0	70.5371	0	0	0	0	0
SF3B1_HUMAN	0	0	39.1634	32.7358	0	0	0	0	0	0	0	0	0	0	87.7523	0	0	0	0	0	0	0	0	0	0	0	0	41.4595	0	0	60.796	0	0	0	0	0	0	0	0	0	0	0	0	0	0	0	0	0	0
SF3B4_HUMAN	0	0	0	0	0	0	0	0	0	0	0	0	0	0	0	0	0	0	0	0	0	0	0	0	0	0	0	0	0	0	0	0	0	0	0	0	0	0	0	0	0	0	0	0	0	0	0	0	0
SFRS1_HUMAN	0	0	47.8859	0	0	0	0	0	0	0	0	0	0	0	0	0	0	0	0	0	0	0	0	0	0	0	0	0	0	0	0	0	0	0	0	0	0	0	0	0	0	0	0	0	0	0	0	0	0
SFRS5_HUMAN	0	0	0	0	0	0	0	0	0	0	0	0	0	0	0	0	0	0	0	0	0	0	0	0	0	0	0	0	0	0	0	0	0	0	0	0	0	0	0	0	0	0	0	71.6078	0	0	0	0	0
SLBP_HUMAN	0	0	0	0	0	0	0	46.727	0	0	0	0	0	0	24.9699	0	0	0	0	0	0	0	0	0	0	0	0	0	0	0	0	53.5524	0	0	0	0	0	0	0	0	0	0	0	0	0	0	0	0	0
SMC3_HUMAN	0	0	0	0	49.855	0	0	0	0	0	0	0	0	0	0	13.1459	0	0	0	0	0	0	0	0	0	14.0341	0	0	0	0	0	0	0	0	0	0	0	0	13.7684	0	0	0	20.715	0	0	0	0	0	0
SMD2_HUMAN	0	0	0	0	0	0	0	0	0	0	0	0	0	0	0	0	0	0	0	0	0	0	0	0	0	0	0	0	0	0	0	0	0	0	0	0	0	0	0	0	0	0	0	0	0	0	0	0	0
SNRPA_HUMAN	0	0	0	0	0	0	0	0	0	0	0	0	0	0	0	0	0	0	0	0	0	0	0	0	0	0	0	0	0	0	0	0	0	0	0	0	0	0	0	0	0	0	0	0	0	0	0	0	0
SOS1_HUMAN	17.5234	0	0	0	0	0	0	0	0	0	0	0	0	0	0	0	0	0	0	0	0	0	0	0	0	0	0	0	24.4512	0	0	0	0	0	0	0	0	0	0	0	0	0	0	0	0	0	0	0	0
SRC_HUMAN	9.28196	24.7357	17.5317	0	0	0	0	0	0	0	0	0	0	0	0	27.6911	0	23.4393	0	0	0	8.80936	0	0	0	0	0	0	0	0	0	0	0	0	0	0	0	0	0	0	0	0	0	0	0	0	0	0	0
SSR1_HUMAN	0	0	0	0	0	0	9.39967	0	17.859	0	0	0	18.8332	20.6687	49.1617	0	41.82	0	0	12.9928	0	0	0	0	46.7889	40.8291	12.5399	0	19.8856	0	47.3724	0	0	0	0	0	0	0	0	0	11.9871	0	0	0	18.843	0	0	18.732	14.8253
SSR2_HUMAN	0	0	0	0	0	0	0	0	5.34717	0	0	0	15.8641	14.3378	0	0	0	0	0	1.65253	0	0	0	0	0	0	6.12072	0	4.97964	0	0	0	0	0	0	0	0	0	0	0	1.37457	0	0	0	7.19567	0	0	6.83849	1.4069
SSR3_HUMAN	0	0	0	0	0	0	0	0	9.74838	0	0	0	12.5954	12.0693	0	0	0	0	0	7.52049	0	0	0	0	0	0	8.30646	0	10.9617	0	0	0	0	0	0	0	0	0	0	0	6.94408	0	0	0	10.6675	0	0	10.41	7.53544
SSR5_HUMAN	0	0	0	0	0	0	0	0	9.13582	0	0	0	24.7589	26.1641	0	0	0	0	0	29.573	0	0	0	0	0	0	12.9259	0	26.3488	0	0	0	0	0	0	0	0	0	0	0	28.5612	0	0	0	6.64237	0	0	6.25999	35.1356
SSRB_HUMAN	0	0	0	0	0	0	0	0	172.092	0	0	0	0	0	0	0	0	0	0	0	0	0	0	0	0	0	0	0	0	0	0	0	0	0	0	0	0	0	0	0	0	0	0	0	0	0	0	0	0
SSRD_HUMAN	0	0	0	0	0	0	0	0	0	0	0	0	0	0	0	0	0	0	0	0	0	0	0	0	0	0	0	35.1682	0	0	0	0	0	0	122.601	0	0	0	0	0	0	0	0	0	0	0	0	0	0
STAT3_HUMAN	0	0	0	0	0	0	0	0	0	0	10.9834	0	0	0	0	0	0	0	0	0	0	20.0487	0	0	0	0	0	0	0	0	13.444	0	0	0	0	0	0	11.1836	0	0	0	0	0	0	0	0	0	0	0
STK39_HUMAN	0	0	0	0	0	0	0	7.35527	0	7.15661	4.22382	0	0	0	4.02418	0	0	0	0	0	0	0	0	7.29441	3.90225	5.99339	0	0	0	0	0	0	6.40483	0	13.8435	0	0	5.06589	0	0	0	0	0	0	0	0	0	0	0
TBA1A_HUMAN	12.6303	7.27077	16.0295	35.2496	0	5.94332	0	0	0	0	0	23.2331	0	0	0	0	0	0	0	0	0	0	0	0	0	0	0	0	0	0	0	0	0	0	0	0	0	0	0	0	0	0	0	0	0	0	0	0	0
TBA4A_HUMAN	0	10.1449	16.1005	0	0	8.31635	0	0	0	0	0	19.0865	0	0	0	0	0	0	0	0	0	0	0	0	0	0	0	0	0	0	0	0	0	0	0	0	0	0	0	0	0	0	0	0	0	0	0	0	0
TBB2C_HUMAN	0	8.98736	22.0309	0	0	7.07489	0	0	0	0	0	39.4348	0	0	0	0	0	0	0	0	0	0	0	0	0	0	0	0	0	0	0	0	0	0	0	0	0	0	0	0	0	0	0	0	0	0	0	0	0
TBB4_HUMAN	0	18.1014	12.5889	0	0	21.507	0	0	0	0	43.6505	31.0222	0	0	0	0	0	0	31.3121	0	0	0	31.6233	0	0	0	0	0	0	38.1951	0	0	0	0	0	0	0	0	0	0	0	0	24.981	0	0	0	0	0	0
TBB5_HUMAN	10.8148	7.85071	11.9981	26.1818	0	6.27435	0	0	0	0	0	19.2297	0	0	0	0	0	0	0	0	0	0	0	0	0	0	0	0	0	0	0	0	0	0	0	0	0	0	0	0	0	0	0	0	0	0	0	0	0
TBG1_HUMAN	0	7.11228	17.7697	49.2982	0	7.59303	0	0	0	0	0	0	0	0	0	0	0	0	0	0	0	0	0	0	0	0	0	0	0	0	0	0	0	0	0	0	0	0	0	0	0	0	0	0	0	0	0	0	0
TBP_HUMAN	0	29.0847	0	0	0	0	0	0	0	0	0	0	0	0	0	0	0	0	0	0	0	0	0	0	0	0	0	0	0	0	0	0	0	0	0	0	0	0	0	0	0	0	0	0	0	0	0	0	0
TERT_HUMAN	0	0	0	0	0	0	0	0	0	0	0	0	0	0	0	0	0	0	0	0	0	23.0919	11.2389	0	0	0	0	0	0	0	0	0	0	0	0	0	0	0	0	0	0	0	0	0	0	0	0	0	0
TF2B_HUMAN	0	39.358	0	0	0	0	0	0	0	0	0	0	0	0	0	0	0	0	0	0	0	0	0	0	0	0	0	0	0	0	0	0	0	0	0	0	0	0	0	0	0	0	0	0	0	0	0	0	0
TF2H4_HUMAN	0	0	0	75.652	0	0	0	0	0	0	0	0	0	0	0	0	0	0	0	0	0	0	0	0	0	0	0	0	0	0	0	0	0	0	0	0	0	0	0	0	0	0	0	0	0	0	0	0	0
TF65_HUMAN	0	0	0	0	0	0	0	0	0	0	0	0	0	0	0	0	0	0	29.5386	0	0	21.714	29.5173	44.1384	0	0	0	0	0	0	0	0	0	38.6037	0	0	0	0	0	0	0	0	0	0	0	18.4845	0	0	0
THIL_HUMAN	0	0	0	0	56.5444	0	20.341	10.101	0	0	6.97139	0	0	0	6.34421	8.36141	0	0	0	0	0	0	0	0	6.28492	7.38251	0	0	0	0	0	0	0	0	12.6357	0	0	0	0	0	0	0	0	0	0	0	0	0	0
TLR9_HUMAN	0	0	0	0	0	0	0	0	0	0	0	0	0	0	0	8.71949	0	0	0	0	0	0	0	0	0	0	0	0	0	0	0	0	0	0	14.6327	0	0	0	0	0	0	0	0	0	0	0	0	0	0
TM50B_HUMAN	0	0	0	0	0	0	10.5383	0	0	0	0	0	0	0	0	8.2966	7.0574	0	0	0	6.9966	0	0	0	5.0713	0	0	0	0	0	0	0	0	0	0	0	0	0	0	0	0	0	0	0	0	0	0	0	0
TM9S1_HUMAN	0	0	0	0	0	0	0	9.87529	0	0	0	0	0	0	10.9648	0	0	0	0	0	0	0	0	0	0	0	0	0	0	0	0	0	0	0	0	0	0	10.0174	0	0	0	0	0	0	0	0	0	0	0
TTK_HUMAN	0	0	0	0	0	0	0	0	0	12.9592	11.3425	0	0	0	0	0	0	0	0	0	0	0	0	0	0	0	0	0	0	0	0	0	0	0	0	0	0	0	0	0	0	29.0064	10.7365	34.5286	0	0	0	0	0
U2AF2_HUMAN	0	0	0	0	0	0	0	0	0	0	0	0	0	0	0	0	0	0	0	0	0	0	0	0	0	0	0	0	0	0	0	0	0	0	0	0	0	0	0	0	0	0	0	0	0	0	0	0	0
U5S1_HUMAN	48.121	0	45.8447	0	0	0	0	0	0	0	0	0	0	0	0	0	0	0	0	0	0	0	0	0	0	0	0	0	0	0	0	0	0	0	0	0	0	0	0	0	0	0	0	0	0	0	0	0	0
UBIQ_HUMAN	56.0036	0	34.0528	26.6884	0	0	0	0	0	0	0	30.0816	0	0	0	0	0	96.9062	0	0	0	48.3879	0	0	0	0	0	0	0	94.5741	0	0	0	0	0	0	85.5052	0	0	0	0	78.5323	0	73.5256	0	0	0	0	0
UCP5_HUMAN	0	0	0	0	0	0	0	0	0	0	6.10303	0	0	0	0	0	0	0	0	0	0	0	0	8.42266	0	0	0	0	0	0	0	0	0	0	0	0	0	0	0	0	0	0	0	0	0	0	17.8848	0	0
UDB17_HUMAN	0	0	0	0	0	0	0	0	0	8.06055	4.71711	0	0	0	3.42137	0	0	0	0	0	4.39063	0	0	7.71283	5.00084	0	0	0	0	0	0	0	7.59039	0	0	0	0	6.05253	8.51305	0	0	0	0	0	0	0	0	0	0
XPO1_HUMAN	0	0	0	47.5442	0	0	0	0	0	0	0	0	0	0	0	0	0	0	0	0	0	0	0	0	0	0	0	0	0	0	0	0	0	0	0	0	9.48118	0	0	10.5322	0	8.92347	11.7569	6.71279	0	0	0	0	0
YBOX1_HUMAN	0	0	0	33.3659	0	0	0	0	0	0	0	34.6318	0	0	0	0	0	0	0	0	0	0	0	0	0	0	0	0	0	0	0	0	0	0	0	0	0	0	0	0	0	0	0	0	0	0	0	0	0
[truncated: 282 more columns]
